# Supplementary material for: Social determinants of adult mortality from non-communicable diseases in northern Ethiopia, 2009-2015: Evidence from health and demographic surveillance site
Source: PLoS One. 2017 Dec 13;12(12):e0188968. doi: 10.1371/journal.pone.0188968 (PMC5728486; doi:10.1371/journal.pone.0188968)
Supplement: S1 Data Collection tools — (ZIP) [file pone.0188968.s003.zip]

Archive with 16 entries (16 files):
- S2 data collection tools/adult_morbidity.xlsx
- S2 data collection tools/baseline.xlsx
- S2 data collection tools/change_hoh.xlsx
- S2 data collection tools/death_registration.xlsx
- S2 data collection tools/death_to_hoh.xlsx
- S2 data collection tools/economic_information.xlsx
- S2 data collection tools/educ_occupation.xlsx
- S2 data collection tools/house_condition.xlsx
- S2 data collection tools/in_migration.xlsx
- S2 data collection tools/location_registration.xlsx
- S2 data collection tools/membership.xlsx
- S2 data collection tools/out_migration_registration.xlsx
- S2 data collection tools/social_group_registration.xlsx
- S2 data collection tools/VA Questionnaire 3  English.doc
- S2 data collection tools/VA Questionnaire 3  Tigrigna.doc
- S2 data collection tools/visit_registration.xlsx
