# Supplementary material for: Social determinants of adult mortality from non-communicable diseases in northern Ethiopia, 2009-2015: Evidence from health and demographic surveillance site
Source: PLoS One. 2017 Dec 13;12(12):e0188968. doi: 10.1371/journal.pone.0188968 (PMC5728486; doi:10.1371/journal.pone.0188968)
Supplement: S1 Data Collection tools — (ZIP) [file pone.0188968.s003.zip › S2 data collection tools/adult_morbidity.xlsx]

## Sheet: survey
type	name	label::Tigregna	label::English	hint::Tigregna	hint::English	constraint	constraint_message	required	appearance	calculation	relevant	read_only	image	audio	media::image	choice_filter	default
start	start							TRUE				TRUE
end	end							TRUE				TRUE
deviceid	deviceid							TRUE				TRUE
date	earliestDate	ናይ ሲስተም ፈላማይ መዐልቲ	Earliest date for death									TRUE
begin group	openhds		OpenHDS preloaded info					TRUE	field-list
text	visitId	ክትትል መለለይ ቁፅሪ	Visit Id					TRUE				TRUE
text	fieldWorkerId	መለለይ ቁፅሪ መረዳእታ ኣካቢ	Field Worker Id					TRUE				TRUE
text	individualId	መለለይ ቁፅሪ ዉልቀ ሰብ	Individual Id					TRUE				TRUE
text	firstName	ሽም	First Name									TRUE
text	lastName	ሽም አቦ	Last Name									TRUE
end group	openhds
select_one AM07.1	AM07.1	አብ ዝሓለፉ ክልተ ሰሙናት ዝሓመመ ሰብ ምልክት ሙቐት ነይርዎ ዶ?	Has the sick person had Fever in the last 2 weeks					TRUE
select_one AM07.2	AM07.2	አብ ዝሓለፉ ክልተ ሰሙናት ዝሓመመ ሰብ ምልክት ሰዓል ነይርዎ ዶ?	Has the sick person had cough in the last 2 weeks					TRUE
select_one AM07.3	AM07.3	አብ ዝሓለፉ ክልተ ሰሙናት ዝሓመመ ሰብ ምልክት ደም ዝቐላቕለ ሰዓል ነይርዎ ዶ?	Has the sick person had Bloody Sputum in the last 2 weeks					TRUE
select_one AM07.4	AM07.4	አብ ዝሓለፉ ክልተ ሰሙናት ዝሓመመ ሰብ ምልክት ሕብጠት እግሪ ወይ ገፅ ነይርዎ ዶ?	Has the sick person had swelling of legs or face in the last 2 weeks					TRUE
select_one AM07.5	AM07.5	አብ ዝሓለፉ ክልተ ሰሙናት ዝሓመመ ሰብ ምልክት ድኻም ነይርዎ ዶ?	Has the sick person had Weakness in the last 2 weeks					TRUE
select_one AM07.6	AM07.6	አብ ዝሓለፉ ክልተ ሰሙናት ዝሓመመ ሰብ ምልክት ሕፅረት ምስትንፋስ ነይርዎ ዶ?	Has the sick person had shortness of breath in the last 2 weeks					TRUE
select_one AM07.7	AM07.7	አብ ዝሓለፉ ክልተ ሰሙናት ዝሓመመ ሰብ ምልክት ህርመት ልቢ ምውሳኽ ነይርዎ ዶ?	Has the sick person had Palpitation in the last 2 weeks					TRUE
select_one AM07.8	AM07.8	አብ ዝሓለፉ ክልተ ሰሙናት ዝሓመመ ሰብ ምልክት ተምላስ/ንዓቐብ ነይርዎ ዶ?	Has the sick person had Vomitting in the last 2 weeks					TRUE
select_one AM07.9	AM07.9	አብ ዝሓለፉ ክልተ ሰሙናት ዝሓመመ ሰብ ምልክት ሕማም ከብዲ/ ቑርፀት ነይርዎ ዶ?	Has the sick person had Abdominal Pain in the last 2 weeks					TRUE
select_one AM07.10	AM07.10	አብ ዝሓለፉ ክልተ ሰሙናት ዝሓመመ ሰብ ምልክት መንፋሕቲ ከብዲ ነይርዎ ዶ?	Has the sick person had Abdominal distention in the last 2 weeks					TRUE
select_one AM07.11	AM07.11	አብ ዝሓለፉ ክልተ ሰሙናት ዝሓመመ ሰብ ምልክት ናይ ምግቢ ድልየት ምቅናስ ነይርዎ ዶ?	Has the sick person had loss of appetite in the last 2 weeks					TRUE
select_one AM07.12	AM07.12	አብ ዝሓለፉ ክልተ ሰሙናት ዝሓመመ ሰብ ምልክት ቢጫ ዓሶ ነይርዎ ዶ?	Has the sick person had jaundice in the last 2 weeks					TRUE
select_one AM07.13	AM07.13	አብ ዝሓለፉ ክልተ ሰሙናት ዝሓመመ ሰብ ምልክት ቑሪ ቑሪ ምባል/ምንቅጥቃጥ ነይርዎ ዶ?	Has the sick person had chills/shivering in the last 2 weeks					TRUE
select_one AM07.14	AM07.14	አብ ዝሓለፉ ክልተ ሰሙናት ዝሓመመ ሰብ ምልክት ክብደት ሰውነት ምቕናስ ነይርዎ ዶ?	Has the sick person had Loss o weight (wasting) in the last 2 weeks					TRUE
select_one AM07.15	AM07.15	አብ ዝሓለፉ ክልተ ሰሙናት ዝሓመመ ሰብ ምልክት ርእሲ ሕማም/ፍልፀት ነይርዎ ዶ?	Has the sick person had Headache in the last 2 weeks					TRUE
select_one AM07.16	AM07.16	አብ ዝሓለፉ ክልተ ሰሙናት ዝሓመመ ሰብ ምልክት ቃንዛ ደረት ልቢ ነይርዎ ዶ?	Has the sick person had chest pain in the last 2 weeks					TRUE
select_one AM07.17	AM07.17	አብ ዝሓለፉ ክልተ ሰሙናት ዝሓመመ ሰብ ምልክት ቃንዛ ጎሎ ነይርዎ ዶ?	Has the sick person had flank pain in the last 2 weeks					TRUE
select_one AM07.18	AM07.18	አብ ዝሓለፉ ክልተ ሰሙናት ዝሓመመ ሰብ ምልክት ቃንዛ ሒቆ ነይርዎ ዶ?	Has the sick person had back pain in the last 2 weeks					TRUE
select_one AM07.19	AM07.19	አብ ዝሓለፉ ክልተ ሰሙናት ዝሓመመ ሰብ ምልክት ቃንዛ መገጣጠሚ ነይርዎ ዶ?	Has the sick person had joint pain in the last 2 weeks					TRUE
select_one AM07.20	AM07.20	አብ ዝሓለፉ ክልተ ሰሙናት ዝሓመመ ሰብ ምልክት ቃንዛ ሰውነት ጭዋዳ ነይርዎ ዶ?	Has the sick person had muscle pain in the last 2 weeks					TRUE
select_one AM07.21	AM07.21	አብ ዝሓለፉ ክልተ ሰሙናት ዝሓመመ ሰብ ምልክት ቃንዛ ጨጎራ ነይርዎ ዶ?	Has the sick person had epigastric pain /burning in the last 2 weeks					TRUE
select_one AM07.22	AM07.22	አብ ዝሓለፉ ክልተ ሰሙናት ዝሓመመ ሰብ ምልክት ተቅምጥ ነይርዎ ዶ?	Has the sick person had diarrhea in the last 2 weeks					TRUE
select_one AM07.23	AM07.23	አብ ዝሓለፉ ክልተ ሰሙናት ዝሓመመ ሰብ ምልክት ስብራት ዓፅሚ ምቕናስ ነይርዎ ዶ?	Has the sick person had fracture in the last 2 weeks					TRUE
select_one AM07.24	AM07.24	አብ ዝሓለፉ ክልተ ሰሙናት ዝሓመመ ሰብ ምልክት ውልቃት መገጣጠሚ ነይርዎ ዶ?	Has the sick person had dislocation in the last 2 weeks					TRUE
text	AM07.25	ካብቶም ኣብ ላዕሊ ዝተጠቐሱ ካሊእ እንተሃሊው ይጠቐስ	other
integer	AM08	ንክንደይ ዝኣክል ግዜ እቲ ሕማም ፀኒሑ? (ብማዓልቲታት)	How long has the illness stayed (in days)?					TRUE
select_one AM09	AM09	ደረጃ አቲ ሕማም ከመይ ይግለፅ?	How was the severity of the illness or disease?					TRUE
select_one AM10	AM10	እቲ ዝሐመመ ሰብ ካብ መደበኛ ምንቅስቃስ ስራሕ ብምኽንያት እቲ ሕማም አቋሪፃ/ፁ ዶ?	Was the sick person restricted from usual activities due to the illness?					TRUE
select_one AM11	AM11	እወ እንተኮይኑ ንቁፅሪ 10 እንታይ ዓይንት እገዳ/ምቁራፅ ነይርዎ?	If yes, what was the restriction? Which of the activities were restricted					TRUE			../AM10=1
integer	AM12	እቲ ዝሐመመ ሰብ ካብ መደበኛ ምንቅስቃስ ስራሕ ንኽንደይ ማዓልቲታት አቋሪፃ/ፁ? (መዓልቲታት)	For how long did he/she have these restrictions?					TRUE
select_one AM13	AM13	እቲ ዝትፀለኦ ሰብ ዝኾነ ዓይነት ሕማም ከም ዘለዎ ትፈልጥ ዶ?	Do you think the sick person had some kind of disease?					TRUE
select_one AM14.1	AM14.1	ዓሶ ሓሚማ/ሙ ኢልኪ/ካ ትሓስቢ/ብ?	do you think he/she has Malaria?					TRUE
select_one AM14.2	AM14.2	ሕማም ኩሊት ሓሚማ/ሙ ኢልኪ/ካ ትሓስቢ/ብ?	do you think he/she has Kidney disease					TRUE
select_one AM14.3	AM14.3	ብስዲ ፆታዊ ርክብ ዝመሓለፉ ሕማማት ሓሚማ/ሙ ኢልኪ/ካ ትሓስቢ/ብ?	do you think he/she has Sexually transmitted dis.					TRUE
select_one AM14.4	AM14.4	ዓባይ ስዓል ሓሚማ/ሙ ኢልኪ/ካ ትሓስቢ/ብ?	do you think he/she has Tuberculosis					TRUE
select_one AM14.5	AM14.5	ሕማም ልቢ ሃሚማ/ሙ ኢልኪ/ካ ትሓስቢ/ብ?	do you think he/she has Heart disease					TRUE
select_one AM14.6	AM14.6	ምስ ጥንሲ ዝተተሓሃዙ ሕማማት ሃሚማ/ሙ ኢልኪ/ካ ትሓስቢ/ብ?	do you think he/she has Pregnancy related disease					TRUE
select_one AM14.7	AM14.7	ሕማም ፀላም ከብዲ ሓሚማ/ሙ ኢልኪ/ካ ትሓስቢ/ብ?	do you think he/she has Liver disease					TRUE
select_one AM14.8	AM14.8	ቁስለት ጨጎራ ሓሚማ/ሙ ኢልኪ/ካ ትሓስቢ/ብ?	do you think he/she has Liver disease Peptic ulcer disease					TRUE
select_one AM14.9	AM14.9	ተቅማጥ ሓሚማ/ሙ ኢልኪ/ካ ትሓስቢ/ብ?	do you think he/she has Diarrhea					TRUE
select_one AM14.10	AM14.10	ሕፅረት ምግቢ ኣልዋ/ው ኢልኪ/ካ ትሓስቢ/ብ?	do you think he/she has Malnutrition					TRUE
select_one AM14.11	AM14.11	ሚቺ/ሊክፍት/መጋኛ ሃሚማ/ሙ ኢልኪ/ካ ትሓስቢ/ብ?	do you think he/she has ‘Mitch/ Likift/ Megagna’					TRUE
select_one AM14.12	AM14.12	ድፍኢት ደም ኣልዋ/ው ኢልኪ/ካ ትሓስቢ/ብ?	do you think he/she has Hypertension					TRUE
select_one AM14.13	AM14.13	ሕማም ስኳር ሓሚማ/ሙ ኢልኪ/ካ ትሓስቢ/ብ?	do you think he/she has Diabetis					TRUE
text	AM14.14	ካልእ	other
select_one AM15	AM15	ኣብ ዝሓለፉ ክልተ ሰሙናት እቲ ዝሓመመ ሰብ ብበዓል ሞያ ተራእዩ ዶ?	Did the sick person visit any health care provider (modern or traditional) within the last two weeks?					TRUE
select_one AM16	AM16	ኣብ ኣየናይ ብዓል ሞያ ነይሩ እቲ ሕሙም ኣብ ውሽጢ ክልተ ሰሙናት ግልጋሎት ሕክምና ረኪቦም/ን?	If yes, what type of health care provider did the sick person visit within the last two weeks?					TRUE			../AM15=1
select_one AM17	AM17	እቲ ዝሓመመ ሰብ ኣብ ውሽጢ ክልተ ሰሙናት መድሓኒት (ዘመናዊ ይኹን ባህላዊ) ወሲዶ?	Have he/she taken any type of medication or remedy (traditional, modern) in the last two weeks?					TRUE
select_one AM18.1	AM18.1	እቲ ሕሙም ክኒን ኣብ ውሽጢ ክልተ ሰሙናት ወሲዱ ዶ?	did the sick person take Tablet in the last two weekx					TRUE
select_one AM18.2	AM18.2	እቲ ሕሙም ናይ ሓበሻ ቆፅላመፅሊ ኣብ ውሽጢ ክልተ ሰሙናት ወሲዱ ዶ?	did the sick person take Herbal medicine in the last two weekx					TRUE
select_one AM18.3	AM18.3	እቲ ሕሙም ብመርፍእ መድሓኒት ኣብ ውሽጢ ክልተ ሰሙናት ወሲዱ ዶ?	did the sick person take Injection in the last two weekx					TRUE
select_one AM18.4	AM18.4	እቲ ሕሙም ዝቅባኡ መድሓኒት ኣብ ውሽጢ ክልተ ሰሙናት ወሲዱ ዶ?	did the sick person take Ointment in the last two weekx					TRUE
select_one AM18.5	AM18.5	እቲ ሕሙም ፀበል/ማይጨሎት ኣብ ውሽጢ ክልተ ሰሙናት ወሲዱ ዶ?	did the sick person take Holly water/prayer in the last two weekx					TRUE
select_one AM18.6	AM18.6	እቲ ሕሙም ምድራዝ ሰውነት/ማሳጅ ኣብ ውሽጢ ክልተ ሰሙናት ወሲዱ ዶ?	did the sick person take Massaging in the last two weekx					TRUE
select_one AM18.7	AM18.7	እቲ ሕሙም ምስትኽኻል ውልቃት መግጣጠሚ ኣብ ውሽጢ ክልተ ሰሙናት ወሲዱ ዶ?	did the sick person take Correction of dislocation in the last two weekx					TRUE
select_one AM18.8	AM18.8	እቲ ሕሙም ምስትኽኻል ስብራት ዓፅሚ ኣብ ውሽጢ ክልተ ሰሙናት ወሲዱ ዶ?	did the sick person take Correction of fracture in the last two weekx					TRUE
select_one AM18.9	AM18.9	እቲ ሕሙም ባህላዊ ናይ ዓፅሚ ሓኪም ኣብ ውሽጢ ክልተ ሰሙናት ወሲዱ ዶ?	did the sick person take Wogesha in the last two weekx					TRUE
text	AM18.10	ካልእ ዝጥቀስ እንተሃልዩ	other
integer	AM19	እቲ ዝሓመመ ሰብ ድሕሪ ምልክታት ሕማም ምራኣዩ ንኽንደይ እዋናት ተሓኪሙ? (መዓልቲታት).	How many days after onset of illness/ symptoms did the sick person seek health care?					TRUE
integer	processedByMirth	processed	processed									TRUE

## Sheet: choices
list_name	name	label::Tigregna	label::English
AM07.1	1	እወ	Yes
AM07.1	2	ኣይፋሉን	No
AM07.2	1	እወ	Yes
AM07.2	2	ኣይፋሉን	No
AM07.3	1	እወ	Yes
AM07.3	2	ኣይፋሉን	No
AM07.4	1	እወ	Yes
AM07.4	2	ኣይፋሉን	No
AM07.5	1	እወ	Yes
AM07.5	2	ኣይፋሉን	No
AM07.6	1	እወ	Yes
AM07.6	2	ኣይፋሉን	No
AM07.7	1	እወ	Yes
AM07.7	2	ኣይፋሉን	No
AM07.8	1	እወ	Yes
AM07.8	2	ኣይፋሉን	No
AM07.9	1	እወ	Yes
AM07.9	2	ኣይፋሉን	No
AM07.10	1	እወ	Yes
AM07.10	2	ኣይፋሉን	No
AM07.11	1	እወ	Yes
AM07.11	2	ኣይፋሉን	No
AM07.12	1	እወ	Yes
AM07.12	2	ኣይፋሉን	No
AM07.13	1	እወ	Yes
AM07.13	2	ኣይፋሉን	No
AM07.14	1	እወ	Yes
AM07.14	2	ኣይፋሉን	No
AM07.15	1	እወ	Yes
AM07.15	2	ኣይፋሉን	No
AM07.16	1	እወ	Yes
AM07.16	2	ኣይፋሉን	No
AM07.17	1	እወ	Yes
AM07.17	2	ኣይፋሉን	No
AM07.18	1	እወ	Yes
AM07.18	2	ኣይፋሉን	No
AM07.19	1	እወ	Yes
AM07.19	2	ኣይፋሉን	No
AM07.20	1	እወ	Yes
AM07.20	2	ኣይፋሉን	No
AM07.21	1	እወ	Yes
AM07.21	2	ኣይፋሉን	No
AM07.22	1	እወ	Yes
AM07.22	2	ኣይፋሉን	No
AM07.23	1	እወ	Yes
AM07.23	2	ኣይፋሉን	No
AM07.24	1	እወ	Yes
AM07.24	2	ኣይፋሉን	No
AM09	1	ቀሊል	Mild
AM09	2	ማእኸላይ	Moderate
AM09	3	ከቢድ	Severe
AM10	1	እወ	Yes
AM10	2	ኣይፋሉን	No
AM11	1	ሙሉእ ብሙሉእ አብ ዓራት	Confined to bed
AM11	2	ናብ ስራሕ/ትምህርቲ ምካድ ዘይምኽአል	Unable to go to work/go to school
AM11	3	ካልእ ዝግለፅ እንተሀልዩ	Other
AM13	1	እወ	Yes
AM13	2	ኣይፋሉን	No
AM13	3	ኣይፈልጦን	don't know
AM14.1	1	እወ	yes
AM14.1	2	ኣይፋሉን	No
AM14.2	1	እወ	yes
AM14.2	2	ኣይፋሉን	No
AM14.3	1	እወ	yes
AM14.3	2	ኣይፋሉን	No
AM14.4	1	እወ	yes
AM14.4	2	ኣይፋሉን	No
AM14.5	1	እወ	yes
AM14.5	2	ኣይፋሉን	No
AM14.6	1	እወ	yes
AM14.6	2	ኣይፋሉን	No
AM14.7	1	እወ	yes
AM14.7	2	ኣይፋሉን	No
AM14.8	1	እወ	yes
AM14.8	2	ኣይፋሉን	No
AM14.9	1	እወ	yes
AM14.9	2	ኣይፋሉን	No
AM14.10	1	እወ	yes
AM14.10	2	ኣይፋሉን	No
AM14.11	1	እወ	yes
AM14.11	2	ኣይፋሉን	No
AM14.12	1	እወ	yes
AM14.12	2	ኣይፋሉን	No
AM14.13	1	እወ	yes
AM14.13	2	ኣይፋሉን	No
AM15	1	እወ	yes
AM15	2	ኣይፋሉን	No
AM16	1	ጥዕና ጣብያ	Health center
AM16	2	ሆስፒታል	Hospital
AM16	3	ፋርማሲ	Pharmacy
AM16	4	ናይ ግሊ ክሊኒክ	Private clinic
AM16	5	መንግስታዊ ክሊኒክ	Government clinic
AM16	6	ጥዕና ኬላ	Health post
AM16	7	ናይ ባህሊ ሓኪም	Traditional healer
AM16	8	ናይ እምነት ቦታ	Religious places
AM16	9	ካልእ	Other
AM17	1	እወ	Yes
AM17	2	ኣይፋሉን	No
AM17	3	ኣይፍልጦን	don't know
AM18.1	1	እወ	Yes
AM18.1	2	ኣይፋሉን	No
AM18.2	1	እወ	Yes
AM18.2	2	ኣይፋሉን	No
AM18.3	1	እወ	Yes
AM18.3	2	ኣይፋሉን	No
AM18.4	1	እወ	Yes
AM18.4	2	ኣይፋሉን	No
AM18.5	1	እወ	Yes
AM18.5	2	ኣይፋሉን	No
AM18.6	1	እወ	Yes
AM18.6	2	ኣይፋሉን	No
AM18.7	1	እወ	Yes
AM18.7	2	ኣይፋሉን	No
AM18.8	1	እወ	Yes
AM18.8	2	ኣይፋሉን	No
AM18.9	1	እወ	Yes
AM18.9	2	ኣይፋሉን	No

## Sheet: settings
form_title	form_id	default_language	instance_name
adult_morbidity	adult_morbidity	English	concat(${individualId},'_am_',${fieldWorkerId})
