# Supplementary material for: Social determinants of adult mortality from non-communicable diseases in northern Ethiopia, 2009-2015: Evidence from health and demographic surveillance site
Source: PLoS One. 2017 Dec 13;12(12):e0188968. doi: 10.1371/journal.pone.0188968 (PMC5728486; doi:10.1371/journal.pone.0188968)
Supplement: S1 Data Collection tools — (ZIP) [file pone.0188968.s003.zip › S2 data collection tools/baseline.xlsx]

## Sheet: survey
type	name	label::Tigregna	label::English	hint::Tigregna	hint::English	constraint	constraint_message	required	appearance	calculation	relevant	read_only	image	audio	media::image	choice_filter
start	start
end	end
deviceid	deviceId
begin group	openhds		OpenHDS preloaded info						field-list
text	migrationType	ዓይነት ምዝገባ	Registration Type					TRUE				TRUE
text	locationId	መለለይ ቑፅሪ ገዛ	Location Id					TRUE				TRUE
text	visitId	ክትትል መለለይ ቑፅሪ	Visit Id					TRUE				TRUE
text	fieldWorkerId	መለለይ ቑፅሪ መረዳእታ አካቢ	Field Worker Id					TRUE				TRUE
end group
begin group	individualInfo		openHDS individual info
text	individualId	መለለይ ቑፅሪ ውልቀ ሰብ	Individual Id					TRUE				TRUE
text	motherId	መለለይ ቑፅሪ አዶ	Mother Id					TRUE			${migrationType} = 'BASELINE'	TRUE
text	fatherId	መለለይ ቑፅሪ አቦ	Father Id					TRUE			${migrationType} = 'BASELINE'	TRUE
text	firstName	ሽም	First Name					TRUE			${migrationType} = 'BASELINE'
text	middleName	ሽም አቦ	Middle Name								${migrationType} = 'BASELINE'
text	lastName	ሽም አቦ ሓጎ	Last Name					TRUE			${migrationType} = 'BASELINE'
select_one gender	gender	ፆታ	gender					TRUE			${migrationType} = 'BASELINE'
date	dateOfBirth	ማዓልቲ ልደት	Date of Birth			. < today()		TRUE	ethiopian		${migrationType} = 'BASELINE'
select_one partial_date	partialDate	ዘይተማልአ ማዓልቲ	Partial Date					TRUE			${migrationType} = 'BASELINE'
end group
date	dateOfMigration	ኣብቲ ጣብያ ምንባር ዝጀመረሉ/ትሉ ማዓልቲ	Date of residency start				the residency date can not be in the future		ethiopian			TRUE
note	warning	ናብ ፅንዓት ዝአተወሉ መዓልቲ ካብ ማዓልቲ ውልደት ቐዲሙ ክኸውን አይኽእልን፡፡ ከምዚ እንድሕር ኮይኑ ተመሊስካ/ኪ አስተኻኽል/ሊ ።	The residency date can not be prior or equal to the Birth date. Please go back and correct it.					TRUE			${dateOfBirth}>${dateOfMigration} and ../migrationType = 'BASELINE'
integer	howmanydays	ኣብ ዝሓለፈ ሐደ ዓመት ኣብዚ ገዛ ንክንደይ እዋን ነይሮም?	in the past one year, for how long have you been in this house?	ብማዓልትታት	(in days)			TRUE			${migrationType} = 'BASELINE'
integer	howmanyyears	አብዚ ጣቢያ ንክንደይ እዋን ነይሮም?	for how many years have you been here?	ብዓመት	(in years)			TRUE			${migrationType} = 'BASELINE'
date	visitDate	ቓለ ምህተት ዝተገበረሉ መዓልቲ	Visit Date			. <= today()	the visit date can not be in the future	TRUE				TRUE
select_one majo6mo	majo6mo	ታሓታቲ ውልቀሰብ ንዝሓለፉ ሽድሽተ አዋርሕ ብአብዝሓ አብዚ ዲዩ ነይሩ?	Has he/she spent the majority of the last 6 months residing here					TRUE
select_one spelasnight	spelasnight	ታሓታቲ ውልቀሰብ ንዝሓለፈ ለይቲ አብዚ ዲዩ ሐዲሩ?	Did he/she spend last night here?					TRUE
select_one Religion	Religion	ሃይማኖት	Religion					TRUE
text	ReligionOther	ካልእ	Other					TRUE			../Religion=5
select_one Ethnicity	Ethnicity	ብሔር	Ethnicity					TRUE
text	EthnicityOther	ካልእ	Other					TRUE			../Ethnicity=8
select_one Marital_status	Maritalstatus	ኩነታት ሓዳር	Marital status					TRUE
select_one Literacy	Literacy	ኩነታት ትምህርቲ	Literacy					TRUE
select_one Grade	Grade	ደረጃ ትምህርቲ	Grade compeleted					TRUE			${Literacy} =3
integer	Gradecomp	ደረጃ ትምህርቲ/ዝወድኦ ክፍሊ	Grade compeleted			.<11	Please enter a grade less or equal to 10	TRUE			${Literacy} = 2 or ${Grade} =2
select_one educlevel	educlevel	ደረጃ ትምህርቲ	Grade compeleted					TRUE			${Grade} =1
select_one Occupation	Occupation	ዋና ስራሕ	Primary Occupation					TRUE
text	OccupationOther	ካሊእ	Other					TRUE			../Occupation =10
select_one Additional_occupation	Additional_Occupation	ተወሳኺ ስራሕ	Additional Occupation					TRUE			${Occupation} =1 or ${Occupation} =2 or ${Occupation} =3 or ${Occupation} =4 or ${Occupation} =5 or ${Occupation} =6 or ${Occupation} =7
text	Additional_OccupationOther	ኻልእ ተወሳኺ ስራሕ	Other Aditional Occupation					TRUE			${Additional_Occupation} =10
integer	processedByMirth	processed	processed									TRUE

## Sheet: choices
list_name	name	label::Tigregna	label::English
gender	1	ተባዕታይ	Male
gender	2	አንስታይ	Female
partial_date	1	ብትክክል	Exact
partial_date	2	ተቐራራቢ	Approximate
majo6mo	1	እወ	Yes
majo6mo	2	አይፋሉን	No
spelasnight	1	እወ	Yes
spelasnight	2	አይፋሉን	No
Religion	1	ኦርቶዶክስ	Orothodox
Religion	2	ሙስሊም	Muslim
Religion	3	ፐሮቲስታንት	Protestant Christian
Religion	4	ካቶሊክ	Catholic Christian
Religion	5	ካልእ	Other
Ethnicity	1	ትግራይ	Tigray
Ethnicity	2	አማራ	Amhara
Ethnicity	3	ኦሮሞ	Oromo
Ethnicity	4	ጉራጌ	Gurage
Ethnicity	5	ኢሮብ	Eurob
Ethnicity	6	ኩናማ	Kunama
Ethnicity	7	ዓፋር	Afar
Ethnicity	8	ካልእ	Other
Marital_status	1	ዝተመርዐወ	Married
Marital_status	2	ዘይተመርዐወ	Single(Never Married)
Marital_status	3	ዝፈትሐ	Divorced
Marital_status	4	ዝሞተቶ/ታ	Widow/widower
Marital_status	5	ዝተፈላለዩ	Separated
Marital_status	6	ንሓዳር ዘይበቀዐ	under age
Literacy	1	ዘይተምሃረ	Ilitrate
Literacy	2	ምፅሓፍን ምንባብን ዝኽእል	Can read and write
Literacy	3	ስሩዕ ትምህርቲ ዝተኸታተለ	Literate
Occupation	1	ሓረስታይ	Farmer
Occupation	2	ተምሃራይ	Student
Occupation	3	ናይ ገዛ ወሓለ	House wife
Occupation	4	ነጋዳይ	Marchent
Occupation	5	ቁፃር መንግስቲ	Government employee
Occupation	6	ቁፃር ዘይመንግስታዊ ትካል	Privet empolyee
Occupation	7	መዓልታዊ ሰራሕተኛ	daily labourer
Occupation	8	ስራሕ ዘይብሉ	Unemployed
Occupation	9	ጡረታ ዝወፀ	Retired
Occupation	10	ካሊእ	Other
Additional_occupation	1	ሓረስታይ	Farmer
Additional_occupation	2	ተምሃራይ	Student
Additional_occupation	3	ናይ ገዛ ወሓለ	House wife
Additional_occupation	4	ነጋዳይ	Marchent
Additional_occupation	5	ቁፃር መንግስቲ	Government employee
Additional_occupation	6	ቁፃር ዘይመንግስታዊ ትካል	Privet empolyee
Additional_occupation	7	መዓልታዊ ሰራሕተኛ	daily labourer
Additional_occupation	8	ስራሕ ዘይብሉ	Unemployed
Additional_occupation	9	ጡረታ ዝወፀ	Retired
Additional_occupation	10	ካሊእ	Other
Grade	1	ልዕሊ 10ይ ክፍሊ	Above grade 10
Grade	2	ትሕቲ 10ይ ክፍሊ	Below grade 10
educlevel	1	ናይ ምስክር ወረቐት	Certificate
educlevel	2	ዲፕሎማ	Diploma
educlevel	3	ዲግሪ	Degee
educlevel	4	ማስተርስ	Masters
educlevel	5	ፒኤችዲ	PHD
educlevel	6	ካብ ፒኤችዲ ንላዕሊ	above PHD

## Sheet: settings
form_title	form_id	default_language	instance_name
Baseline registration	baseline	English	concat(${individualId},'_BASELINE_',${visitId},'_',${fieldWorkerId})
