# Supplementary material for: Social determinants of adult mortality from non-communicable diseases in northern Ethiopia, 2009-2015: Evidence from health and demographic surveillance site
Source: PLoS One. 2017 Dec 13;12(12):e0188968. doi: 10.1371/journal.pone.0188968 (PMC5728486; doi:10.1371/journal.pone.0188968)
Supplement: S1 Data Collection tools — (ZIP) [file pone.0188968.s003.zip › S2 data collection tools/change_hoh.xlsx]

## Sheet: survey
type	name	label::English	label::Tigregna	hint::English	constraint	constraint_message	required	relevant	appearance	calculation	read_only	image	audio	media::image	choice_filter	repeat_count
start	start										TRUE
end	end										TRUE
deviceid	deviceid										TRUE
begin group	openhds	OpenHDS preloaded info	OpenHDS preloaded info						field-list
text	visitId	Visit Id	ክትትል መለለዪ ቁፅሪ				TRUE				TRUE
date	visitDate	Visit Date	ቃለ መሕተት ዝተገበረሉ መዓልቲ				TRUE		ethiopian		TRUE
text	fieldWorkerId	Field Worker Id	መለለዪ ቁፅሪ መረዳእታ ኣካባይ				TRUE				TRUE
text	householdId	HouseHold Id	መለለዪ ቁፅሪ ሶሻል ግሩፕ				TRUE				TRUE
text	householdName	Household Name	ሽም ሶሻል ግሩፕ								TRUE
text	individualId	Individual Id of the OLD HOH	ናይ ቀደም መራሒ ስድራ መለለይ ቑፅሪ				TRUE				TRUE
text	new_hoh_id	Individual Id of the NEW HOH	ናይ ሕዚ መራሒ ስድራ መለለይ ቑፅሪ				TRUE				TRUE
text	new_hoh_name	Name of the NEW HOH	ሽም ናይ ሕዚ መራሒ ስድራ				TRUE				TRUE
end group	openhds
date	date	Date of change	ዝተቐየረሉ ማዓልቲ				TRUE		ethiopian
integer	hh_people_nb	Members	አባላት				TRUE	FALSE			TRUE
begin repeat	membershiptonewhoh	Membership	አባልነት													${hh_people_nb}
text	extId	Member Id	መለለይ ቑፅሪ አባል				TRUE				TRUE
text	memberName	Member Name	ሽም አባል				TRUE				TRUE
text	socialGroupId	Social Group Id	መለለዪ ቁፅሪ ሶሻል ግሩፕ				TRUE				TRUE
select_one relationshipToGroupHead	relationshipToGroupHead	Relationship to Group Head	ምስ መራሒ ስድራ ዘለዎ ርክብ				TRUE
end repeat
integer	processedByMirth	processedByMirth	processedByMirth								TRUE

## Sheet: choices
list_name	name	label::English	label::Tigregna
relationshipToGroupHead	2	Spouse	በዓል/ቲ ገዛ
relationshipToGroupHead	3	Son/Daughter	ቆልዓ/ውላድ
relationshipToGroupHead	4	Brother/Sister	ሓው/ሓፍቲ
relationshipToGroupHead	5	Parent	ወላዲ
relationshipToGroupHead	6	Grandchild	ኣቦ ሓጎ/እኖ ሓጎ
relationshipToGroupHead	7	Not Related	ዝምድና ዘይብሉ
relationshipToGroupHead	8	Other Relative	ካሊእ ዘመድ
relationshipToGroupHead	9	Don't Know	አየይፈልጦን

## Sheet: settings
form_title	form_id	default_language	instance_name
Change of Head of Household	change_hoh	English	concat("CHANGE_HOH-",${householdName})
