# Supplementary material for: Social determinants of adult mortality from non-communicable diseases in northern Ethiopia, 2009-2015: Evidence from health and demographic surveillance site
Source: PLoS One. 2017 Dec 13;12(12):e0188968. doi: 10.1371/journal.pone.0188968 (PMC5728486; doi:10.1371/journal.pone.0188968)
Supplement: S1 Data Collection tools — (ZIP) [file pone.0188968.s003.zip › S2 data collection tools/death_registration.xlsx]

## Sheet: survey
type	name	label::Tigregna	label::English	hint::Tigregna	hint::English	constraint	constraint_message	required	appearance	calculation	relevant	read_only	image	audio	media::image	choice_filter	default
start	start							TRUE				TRUE
end	end							TRUE				TRUE
deviceid	deviceid							TRUE				TRUE
date	earliestDate	ናይ ሲስተም ፈላማይ መዓልቲ	Earliest date for death									TRUE
begin group	openhds		OpenHDS preloaded info					TRUE	field-list
text	visitId	ክትትል መለለዪ ቁፅሪ	Visit Id					TRUE				TRUE
text	fieldWorkerId	መለለዪ ቁፅሪ መረዳእታ ኣካባይ	Field Worker Id					TRUE				TRUE
text	individualId	መለለዪ ቁፅሪ ውልቀ ሰብ	Individual Id					TRUE				TRUE
text	firstName	ሽም	First Name									TRUE
text	lastName	ሽም አቦ	Last Name									TRUE
end group	openhds
date	dateOfDeath	ዝሞተሉ ዕለት	Date of Death			. < today() and . >${earliestDate}	Date of death can not be in the future or before the earliest date	TRUE	ethiopian
select_one yesNo	diagnoseddeath	ናይ ሞቱ ምክንያት ብበዓል ሞያ ጥዕና ተመርሚሩ ኔይሩ ዶ?	Death Cause diagnosed by health authority?					TRUE
select_one bywho	whom	ናይ ሞቱ ምክንያት መን መርሚርዎ ኔይሩ?	Who diagnosed the cause of death?					TRUE			selected(${diagnoseddeath}, '1')
select_one causediagnosed	causeofdeathdiagnosed	ምኽንያት ሞቱ እንታይ ነይሩ?	Cause of death?					TRUE			selected(${diagnoseddeath}, '1')
text	causeofdeathdiagnosedOther	ካልእ	Other					TRUE			../causediagnosed = 22
select_one causenotdiagnosed	causofdeathnotdiagnosed	ምኽንያት ሞቱ እንታይ ነይሩ?	Cause of death?					TRUE			selected(${diagnoseddeath}, '2')
text	causeofdeathnotdiagnosedOther	ካልእ	Other					TRUE			../causenotdiagnosed = 5
select_one placeOfDeath	placeOfDeath	ኣበይ ሞይቱ?	Place of Death					TRUE
text	placeOfDeathOther	ኣብ ትካላት ጥዕና እንተሞይቱ ሽም ናይቲ ትካል ይፀሓፍ	Place of Death (Other)					TRUE			../placeOfDeath = 6
string	causeOfDeath	ምኽንያት ሞቱ	Cause of death							concat(${causeofdeathdiagnosed},${causofdeathnotdiagnosed})		TRUE
integer	processedByMirth	processed	processed									TRUE

## Sheet: choices
list_name	name	label::Tigregna	label::English
yesNo	1	እወ	Yes
yesNo	2	ኣይፋሉን	No
placeOfDeath	1	ገዛ	Home
placeOfDeath	2	ሆስፒታል	Hospital
placeOfDeath	3	ጥዕና ጣብያ	Health Centre
placeOfDeath	4	ጥዕና ኬላ/ ክሊኒክ	Clinic
placeOfDeath	5	ናይ ውልቀ ክሊኒክ	Private Clinic
placeOfDeath	6	ካሊእ	Other
bywho	1	ዶክተር	Doctor
bywho	2	ነርሲ	Nurse
bywho	3	ጥዕና በዓል ሞያ	health worker
bywho	4	ናይ ባህላዊ ሀኪም	Traditional healer
causediagnosed	1	ዓሶ	Malaria
causediagnosed	2	ዓባይ ሰዓል (ቲቢ)	TB
causediagnosed	3	ሕማም ቁሪ ( ሳንባ ምቺ)	pneumonia
causediagnosed	4	ውፅኣት	diarrhea
causediagnosed	5	ሕፅረት ምግቢ	Lack of Food
causediagnosed	6	ንፍዮ	Measles
causediagnosed	7	ሕማም ተኽተኽታ	Whooping Cough
causediagnosed	8	ኣብ ዘይመዓልቲ ምውላድ	Pregnancy/childbirth
causediagnosed	9	ኣንቅፂ	Meningitis
causediagnosed	10	መንጋጋ ቆልፍ	tetanus
causediagnosed	11	ዕፍሽዋ	Jaundice
causediagnosed	12	ምስ ጥንሲ /ሕርሲ ዝተተሓሓዝ	Pregnancy/childbirth
causediagnosed	13	ዘይተሓሰበ ምንፃል ጥንሲ	Abortion_spontanios
causediagnosed	14	ኮነ ተባሂሉ ዝተገበረ ምንፃል ጥንሲ	Abortion_induced
causediagnosed	16	ምምራዝ	Poisoning
causediagnosed	17	ኣስሚ	Asthma
causediagnosed	18	ደም በዝሒ	Hypertension
causediagnosed	19	ሕማም ልቢ	cardiac
causediagnosed	20	ነቀርሳ (ካንሰር)	cancer
causediagnosed	21	ኤች -ኣይ-ቪ/ ኤድስ	HIV/AIDS
causediagnosed	22	ካሊእ	Other
causenotdiagnosed	1	ዓርሰ ቅትለት	Sucide
causenotdiagnosed	2	ሓደጋ	Accident
causenotdiagnosed	3	ወንጀል	Crime
causenotdiagnosed	4	ሃንደበታዊ ሞት	Sudden death
causenotdiagnosed	5	ካሊእ	Unknown

## Sheet: settings
form_title	form_id	default_language	instance_name
Death registration	death_registration	English	concat(${individualId},'_DTH_',${fieldWorkerId})
