# Supplementary material for: Social determinants of adult mortality from non-communicable diseases in northern Ethiopia, 2009-2015: Evidence from health and demographic surveillance site
Source: PLoS One. 2017 Dec 13;12(12):e0188968. doi: 10.1371/journal.pone.0188968 (PMC5728486; doi:10.1371/journal.pone.0188968)
Supplement: S1 Data Collection tools — (ZIP) [file pone.0188968.s003.zip › S2 data collection tools/death_to_hoh.xlsx]

## Sheet: survey
type	name	relevant	label::English	label::Tigregna	hint::English	hint::Tigregna	constraint	constraint_message	required	appearance	calculation	read_only	image	audio	media::image	choice_filter	repeat_count	default
start	start											TRUE
end	end											TRUE
deviceid	deviceid											TRUE
date	earliestDate		Earliest date for death	ናይ ሲስተም ፈላማይ መዓልቲ						no-calendar		TRUE
begin group	openhds		OpenHDS preloaded info	OpenHDS preloaded info						field-list
text	visitId		Visit Id	ክትትል መለለዪ ቁፅሪ					TRUE			TRUE
text	fieldWorkerId		Field Worker Id	መለለዪ ቁፅሪ መረዳእታ ኣካባይ					TRUE			TRUE
text	householdId		Social Group ID	መለለዪ ቁፅሪ ሶሻል ግሩፕ					TRUE			TRUE
text	individualId		Individual ID of deceased HOH	ናይቲ መዋቲ መራሒ ስድራ መለለይ ቑፅሪ					TRUE			TRUE
text	firstName		First name of deceased HOH	ሽም መዋቲ መራሒ ስድራ								TRUE
text	lastName		Last name of deceased HOH	ሽም አቦ ናይቲ መዋቲ መራሒ ስድራ								TRUE
text	new_hoh_id		Individual ID of the NEW Head of Household	ናይ ሕዚ መራሒ ስድራ መለለይ ቑፅሪ					TRUE			TRUE
end group	openhds
date	date		Date of Death	ዝሞተሉ ማዓልቲ			. < today() and . >${earliestDate}	Date of death can not be in the future or before the earliest date	TRUE
select_one yesNo	diagnoseddeath		Death Cause diagnosed by health authority?	ናይ ሞቱ ምክንያት ብበዓል ሞያ ጥዕና ተመርሚሩ ኔይሩ ዶ?					TRUE
select_one bywho	whom	selected(${diagnoseddeath}, '1')	Who diagnosed the cause of death?	ናይ ሞቱ ምክንያት መን መርሚርዎ ኔይሩ?					TRUE
select_one causediagnosed	causeofdeathdiagnosed	selected(${diagnoseddeath}, '1')	Cause of death?	ምክንያት ሞት					TRUE
select_one causenotdiagnosed	causofdeathnotdiagnosed	selected(${diagnoseddeath}, '2')	Cause of death?	ምክንያት ሞት					TRUE
select_one placeOfDeath	placeOfDeath		Place of Death	ዝሞተሉ ቦታ					TRUE
text	OtherplaceOfDeath	selected(${placeOfDeath}, 'OTHER')	Place of Death(Other)	ዝሞተሉ ቦታ (ኻልእ)					TRUE
string	causeOfDeath		Cause of death	ምክንያት ሞት							concat(${causeofdeathdiagnosed},${causofdeathnotdiagnosed})	TRUE
integer	hh_people_nb	FALSE	Outcomes	ውፅኢት					TRUE			TRUE
begin repeat	membershiptonewhoh		Membership	አባልነት													${hh_people_nb}
text	extId		Member ID	ናይ አባል መለለይ ቑፅሪ					TRUE			TRUE
text	memberName		Member Name	ሽም አባል					TRUE			TRUE
text	socialGroupId		Social Group ID	መለለዪ ቁፅሪ ሶሻል ግሩፕ					TRUE			TRUE
select_one relationshipToGroupHead	relationshipToGroupHead		Relationship to NEW Social Group Head	ምስቲ ናይ ሕዚ መራሒ ሶሻል ግሩፕ ዘለዎ ርክብ					TRUE
end repeat
integer	processedByMirth		processed	processed								TRUE

## Sheet: choices
list_name	name	label::Tigregna	label::English
relationshipToGroupHead	2	በዓል/ቲ ገዛ	Spouse
relationshipToGroupHead	3	ቆልዓ/ውላድ	Son/Daughter
relationshipToGroupHead	4	ሓው/ሓፍቲ	Brother/Sister
relationshipToGroupHead	5	ወላዲ	Parent
relationshipToGroupHead	6	ኣቦ ሓጎ/እኖ ሓጎ	GrandParent
relationshipToGroupHead	7	ዝምድና ዘይብሉ	Not Related
relationshipToGroupHead	8	ካሊእ ዘመድ	Other Relative
relationshipToGroupHead	9	አይፈልጦን	Don't Know
yesNo	1	እወ	Yes
yesNo	2	አይፋሉን	No
bywho	1	ሓኪም	Doctor
bywho	2	ነርስ	Nurse
bywho	3	ናይ ጥዕና በዓል ሞያ	Health Worker
bywho	4	ናይ ባሕላዊ ሓኪም	Traditional healer
placeOfDeath	1	ገዛ	Home
placeOfDeath	2	ሆስፒታል	Hospital
placeOfDeath	3	ጥዕና ጣብያ	Health Centre
placeOfDeath	4	ጥዕና ኬላ/ ክሊኒክ	Clinic
placeOfDeath	5	ናይ ውልቀ ክሊኒክ	Private Clinic
placeOfDeath	6	ካሊእ	Other
causediagnosed	1	ዓሶ	Malaria
causediagnosed	2	ዓባይ ሰዓል (ቲቢ)	TB
causediagnosed	3	ሕማም ቁሪ ( ሳንባ ምቺ)	pneumonia
causediagnosed	4	ውፅኣት	diarrhea
causediagnosed	5	ሕፅረት ምግቢ	Lack of Food
causediagnosed	6	ንፍዮ	Measles
causediagnosed	7	ሕማም ተኽተኽታ	Whooping Cough
causediagnosed	8	ኣብ ዘይመዓልቲ ምውላድ	Pregnancy/childbirth
causediagnosed	9	ኣንቅፂ	Meningitis
causediagnosed	10	መንጋጋ ቆልፍ	tetanus
causediagnosed	11	ዕፍሽዋ	Jaundice
causediagnosed	12	ምስ ጥንሲ /ሕርሲ ዝተተሓሓዝ	Pregnancy/childbirth
causediagnosed	13	ዘይተሓሰበ ምንፃል ጥንሲ	Abortion_spontanios
causediagnosed	14	ኮነ ተባሂሉ ዝተገበረ ምንፃል ጥንሲ	Abortion_induced
causediagnosed	16	ምምራዝ	Poisoning
causediagnosed	17	ኣስሚ	Asthma
causediagnosed	18	ደም በዝሒ	Hypertension
causediagnosed	19	ሕማም ልቢ	cardiac
causediagnosed	20	ነቀርሳ (ካንሰር)	cancer
causediagnosed	21	ኤች -ኣይ-ቪ/ ኤድስ	HIV/AIDS
causediagnosed	22	ካሊእ	Other
causenotdiagnosed	1	ዓርሰ ቅትለት	Sucide
causenotdiagnosed	2	ሓደጋ	Accident
causenotdiagnosed	3	ወንጀል	Crime
causenotdiagnosed	3	ሃንደበታዊ ሞት	Sudden death
causenotdiagnosed	4	ካሊእ	Unknown

## Sheet: settings
form_title	form_id	default_language	instance_name
Death to Head of household	death_to_hoh	English	concat(${individualId},'_DTH_HOH_',${visitId},'_',${fieldWorkerId})
