# Supplementary material for: Social determinants of adult mortality from non-communicable diseases in northern Ethiopia, 2009-2015: Evidence from health and demographic surveillance site
Source: PLoS One. 2017 Dec 13;12(12):e0188968. doi: 10.1371/journal.pone.0188968 (PMC5728486; doi:10.1371/journal.pone.0188968)
Supplement: S1 Data Collection tools — (ZIP) [file pone.0188968.s003.zip › S2 data collection tools/economic_information.xlsx]

## Sheet: survey
type	name	label::Tigregna	label::English	hint:Tigregna	hint::English	constraint	constraint_message	required	appearance	calculation	relevant	read_only	image	audio	media::image	choice_filter	default
start	start							TRUE				TRUE
end	end							TRUE				TRUE
deviceid	deviceid							TRUE				TRUE
begin group	openhds		OpenHDS preloaded info					TRUE	field-list
text	visitId	ክትትል መለለዪ ቁፅሪ	Visit Id					TRUE				TRUE
text	fieldWorkerId	መለለዪ ቁፅሪ መረዳእታ ኣካባይ	Field Worker Id					TRUE				TRUE
text	locationId	ኮድ ጣብያ	location id					TRUE				TRUE
end group	openhds
select_one EC01	EC01	ኣባላት ስድራ ቐንዲ ንመስተ ዝጥቀሙሉ ፍልፍል ማይ እንታይ እዩ?	What is the main source of drinking water for members of your household?					TRUE
text	EC01Other	ኻልእ ፍልፍል ማይ ግለፅ	Other sources					TRUE			selected(${EC01}, '7')
select_one EC02	EC02	ፍልፍል ማይኩም ኣበይ ይርከብ?	Where is the source of water located?					TRUE
text	EC02Other	ኻልእ/ግለፅ	Other								selected(${EC02}, '3')
integer	EC03	ናብቲ ናይ ማይ ፍልፍል እትከድዮ ቦታ በፂሕኻ ንምምላስ ኽንደይ ግዘ ይወስደልኺ?	How long does it take you to go to water source, get water and come back?					TRUE			selected(${EC02}, '2') or selected(${EC02}, '3')
select_one EC04	EC04	እንታይ ዓይነት ሽቓቕ እዮም ኣባላት ስድራኹም ዝጥቀሙ?	What kind of toilet facilities does your household have?					TRUE
text	EC04Other	ኻልእ/ግለፅ	Other sources								selected(${EC04}, '4')
select_one EC05	EC05	ምስ ጎረባብትኹም ሓደ ሽቓቕ ዲኹም ትጥቀሙ?	Do you share toilet facilities with other households?					TRUE
select_one EC06	EC06	ናይ በዓልኹም ኣታዊ ኣለኩም ዶ?	Do you have your own income?					TRUE
decimal	EC07	እወ እንተኾይኑ,ወርሓዊ እቶትኹም ኽንደይ እዩ?	If Yes, what is your monthly income?					TRUE			selected(${EC06}, '1')
select_one EC08	EC08	ስራሕኺ/ኻ እንታይ እዩ?	What is your occupation?					TRUE
text	EC08Other	ኻልእ/ግለፅ	Other								selected(${EC08}, '10')
decimal	EC09	ብድምሩ ብወርሒ ናይ ቤተሰብኹም ኣታዊ ኽንደይ እዩ?	In total what is the monthly income of your family?					TRUE
select_one EC10	EC10	ገዛኹም ዝኾነ ንሕርሻ ዝኸዉን መሬት ኣለኩም ዶ?	Does your household own any land that can be used for agriculture?					TRUE
integer	EC11	ስድራኹም ክንደይ ዝኣክል ፅማድ መሬት ይውንኑ?	How many timad of agricultural land does the household own?					TRUE			selected(${EC10}, '1')
integer	EC12.1	ስድራኹም ኽንደይ ዝኣክል ኣላሕም ይዉንን?	How many cows do this household own?					TRUE
integer	EC12.2	ስድራኹም ኽንደይ ዝኣክል ኣብዑር ይዉንን?	How many Oxen do this household own?					TRUE
integer	EC12.3	ስድራኹም ኽንደይ ዝኣክል ኣፍራስ ይዉንን?	How many Horses do this household own?					TRUE
integer	EC12.4	ስድራኹም ኽንደይ ዝኣክል ኣእዱግ ይዉንን?	How many Donkeys do this household own?					TRUE
integer	EC12.5	ስድራኹም ኽንደይ ዝኣክል ኣብቅልቲ ይዉንን?	How many Mules do this household own?					TRUE
integer	EC12.6	ስድራኹም ኽንደይ ዝኣክል ኣጣል ይዉንን?	How many Goats do this household own?					TRUE
integer	EC12.7	ስድራኹም ኽንደይ ዝኣክል በጊዕ ይዉንን?	How many Sheep do this household own?					TRUE
integer	EC12.8	ስድራኹም ኽንደይ ዝኣክል ደርሁ ይዉንን?	How many Chickens do this household own?					TRUE
string	EC12.9	ኻልእ/ግለፅ	Other?/specify					TRUE
select_one EC13.1	EC13.1	ገዛኹም ግልጋሎት ኤሌክትሪክ ኣለዎ ዶ?	Does your household have electricity?					TRUE
select_one EC13.2	EC13.2	ገዛኹም ኬሮሲን ኣለዎ ዶ?	Does your household have a kerosene?					TRUE
select_one EC13.3	EC13.3	ገዛኹም ፋኑስ ኣለዎ ዶ?	Does your household have Lantern lamp?					TRUE
select_one EC13.4	EC13.4	ገዛኹም ማሾ ኣለዎ ዶ?	Does your household have pressure lamp?					TRUE
select_one EC13.5	EC13.5	ገዛኹም አራት ኣለዎ ዶ?	Does your household have a bed?					TRUE
select_one EC13.6	EC13.6	ገዛኹም ወንበር ኣለዎ ዶ?	Does your household have a chair?					TRUE
select_one EC13.7	EC13.7	ገዛኹም ጠረጴዛ ኣለዎ ዶ?	Does your household have a table?					TRUE
select_one EC13.8	EC13.8	ገዛኹም እትሰርሕ ሬድዮ ኣለዎ ዶ?	Does your household have a radio?					TRUE
select_one EC13.9	EC13.9	ገዛኹም ብኤሌክትሪክ ዝሰርሕ ሞጎጎ ኣለዎ ዶ?	Does your household have an electric mitad?					TRUE
select_one EC13.10	EC13.10	ገዛኹም ዝሰርሕ ተንቀሳቓሲ ስልኪ/ዘይትንቀሳቐስ ስልኪ ኣለዎ ዶ?	Does your household have a non-mobile telephone?					TRUE
select_one EC13.11	EC13.11	ገዛኹም እትሰርሕ ቴሌቪዥን ኣለዎ ዶ?	Does your household have a television?					TRUE
select_one EC13.12	EC13.12	ገዛኹም ዝሰርሕ ፍርጅ ኣለዎ ዶ?	Does your household have refrigerator?					TRUE
select_one EC13.13	EC13.13	ገዛኹም ሶፋ ኣለዎ ዶ?	Does your household have Sofa?					TRUE
select_one EC13.14	EC13.14	ገዛኹም ሲሊንደር ኣለዎ ዶ?	Does your household have celinder?					TRUE
text	EC13.15	ኻልእ/ግለፅ	other/specify?
select_one EC14.1	EC14.1	ካብ ኣባላት ስድራኹም እትሰርሕ ናይግድግዳ ሰዓት ዝዉንኑ አለዉ ዶ?	Does any member of the household own a wall watch ?					TRUE
select_one EC14.2	EC14.2	ካብ ኣባላት ስድራኹም ዝሰርሕ ሞቫይል/ዘይትንቀሳቐስ ስልኪ ዝዉንኑ አለዉ ዶ?	Does any member of the household own a mobile phone?					TRUE
select_one EC14.3	EC14.3	ካብ ኣባላት ስድራኹም እትሰርሕ ብሽክሌታ ዝዉንኑ አለዉ ዶ?	Does any member of the household own a bicycle?					TRUE
select_one EC14.4	EC14.4	ካብ ኣባላት ስድራኹም እትሰርሕ ሞተር ሳይክል ዝዉንኑ አለዉ ዶ?	Does any member of the household own a motorcycle?					TRUE
select_one EC14.5	EC14.5	ካብ ኣባላት ስድራኹም ጋሪ (ብእንስሳት ዝሰሓብ) ዝዉንኑ አለዉ ዶ?	Does any member of the household own an animal drawn cart?					TRUE
select_one EC14.6	EC14.6	ካብ ኣባላት ስድራኹም መጥሓን ዝዉንኑ አለዉ ዶ?	Does any member of the household own a mill?					TRUE
select_one EC14.7	EC14.7	ካብ ኣባላት ስድራኹም እትሰርሕ መኪና/ተሽከርካሪ ዝዉንኑ አለዉ ዶ?	Does any member of the household own a car/vehicle?					TRUE
text	EC14.8	ኻልእ ትሕዝቶ	other/specify?
select_one EC15	EC15	ኣብ ገዛኹም ብዋናነት ንመብሰሊ ምግቢ እትጥቀሙሉ እንታይ እዩ?	What type of fuel does your household mainly use for cooking?					TRUE
text	EC15Other	ኻልእ/ግለፅ	Other/specify								selected(${EC15}, '7')
select_one EC16	EC16	እቲ ዋና ገዛ ኣብ ምንታይ ኹነታት እዩ ዘሎ(ዝተዓዘብኻዮ መዝግብ)?	In what condition is the main house? (Record observation)					TRUE
select_one EC17	EC17	ምድሪ ቤት ዝተሰርሐሉ ነገር(ዝተዓዘብኻዮ መዝግብ)?	The floor of the house is made of ? (Record observation)					TRUE
text	EC17Other	ኻልእ/ግለፅ	Other/specify								selected(${EC17}, '4')
select_one EC18	EC18	ክዳን እቲ ገዛ ዝተሰርሐሉ ነገር (ዝተዓዘብኻዮ መዝግብ)?	The roof of the house is made of ? (Record observation)					TRUE
text	EC18Other	ኻልእ/ግለፅ	Other/specify								selected(${EC18}, '4')
select_one EC19	EC19	ግድግዳ ገዛ ዝተሰርሐሉ ነገር (ዝተዓዘብኻዮ መዝግብ)?	The main material of the wall of the house? (Record observation)					TRUE
text	EC19Other	ኻልእ/ግለፅ	Other/specify								selected(${EC19}, '5')
select_one EC20	EC20	እቲ ቐንዲ ገዛኹም መሽኮት ኣለዎ ዶ?	The main house has window?					TRUE
integer	EC21	እቲ ቐንዲ ገዛኹም ኽንደይ ዝኣክል መሳኹቲ ኣለዉዎ?	How many widows does the main house have?					TRUE			selected(${EC20}, '1')
select_one EC22	EC22	እንታይ ዓይነት መሽኮት እዩ?	What type of window is it?					TRUE			selected(${EC20}, '1')
select_one EC23	EC23	እቲ ገዛኹም ንመደቀሲ ጥራሕ ዝኸዉን ክፍሊ ኣለዎ	Does the house have rooms used only for sleeping?					TRUE
integer	EC24	ኣብ ገዛኹም ኽንደይ ዝኣክል መደቀሲ ክፍልታት ኣለኩም?	How many sleeping rooms does the house have?					TRUE			selected(${EC23}, '1')
select_one EC25	EC25	ካብ ኣባላት ስድራኹም ኣብ ባንኪ ወይ ኣብ ደደቢት ማይክሮ ፋይናንስ ገንዘብ ዝዓቖረ ኣሎ ዶ?	Does any member of this household have an account with a bank/credit association/micro finance?					TRUE
integer	processedByMirth	processed	processed									TRUE

## Sheet: choices
list_name	name	label::Tigregna	label::English
EC01	1	ናይ ቧንባ ማይ	Piped water
EC01	2	ብደንቢ ዝተሓለወ	Protected Tube well or bore well
EC01	3	ብደንቢ ዘይተሓለወ	Unprotected Tube well or bore well
EC01	4	ብደንቢ ዝተሓለወ ናይ ምንጭ ማይ/ፍልፍል ማይ	Protected Spring
EC01	5	ብደንቢ ዘይተሓለወ ናይ ምንጭ ማይ/ፍልፍል ማይ	Unprotected Spring
EC01	6	ናይ ገፀ ምድሪ ማይ(ገረብ, ዒላ etc.)	Surface water (river, pond etc)
EC01	7	ኻልእ ፍልፍል	Other sources
EC02	1	ኣብ ገዛይ	In own dwelling
EC02	2	ኣብ ድሕሪ ቤተይ	In own compound
EC02	3	ኣብ ኻልእ	Elsewhere
EC04	1	ንፁህ ኣየር ዝኣትዎ ዝተመሓየሸ ሽቓቕ	Ventilated improved Pit latrine
EC04	2	ባህላዊ ሽቓቕ	Traditional pit latrine
EC04	3	ሽቓቕ ዘይብሉ,በረኻ,ቑጥቛጥ	No latrine, use field, bush
EC04	4	ኻልእ/ ግለፅ	Other sources
EC05	1	እወ	Yes
EC05	2	ኣይፋሉን	No
EC06	1	እወ	Yes
EC06	2	ኣይፋሉን	No
EC08	1	በዓል/ቲ ሓዳር	House wife
EC08	2	ናይ መንግስቲ ሰራሕተኛ	Government employee
EC08	3	ቁፃር ዘይመንግስታዊ ትካል	NGO employee
EC08	4	ሓረስታይ	Farmer
EC08	5	ተምሃሪ	Student
EC08	6	Pitytrader	Pity trader
EC08	7	ነጋዳይ	Merchant
EC08	8	ጡረተኛ	Retired
EC08	9	መዓልታዊ ሰራሕተኛ	Daily laborer
EC08	10	ኻልእ/ግለፅ	Other
EC10	1	እወ	Yes
EC10	2	ኣይፋሉን	No
EC13.1	1	እወ	Yes
EC13.1	2	ኣይፋሉን	No
EC13.2	1	እወ	Yes
EC13.2	2	ኣይፋሉን	No
EC13.3	1	እወ	Yes
EC13.3	2	ኣይፋሉን	No
EC13.4	1	እወ	Yes
EC13.4	2	ኣይፋሉን	No
EC13.5	1	እወ	Yes
EC13.5	2	ኣይፋሉን	No
EC13.6	1	እወ	Yes
EC13.6	2	ኣይፋሉን	No
EC13.7	1	እወ	Yes
EC13.7	2	ኣይፋሉን	No
EC13.8	1	እወ	Yes
EC13.8	2	ኣይፋሉን	No
EC13.9	1	እወ	Yes
EC13.9	2	ኣይፋሉን	No
EC13.10	1	እወ	Yes
EC13.10	2	ኣይፋሉን	No
EC13.11	1	እወ	Yes
EC13.11	2	ኣይፋሉን	No
EC13.12	1	እወ	Yes
EC13.12	2	ኣይፋሉን	No
EC13.13	1	እወ	Yes
EC13.13	2	ኣይፋሉን	No
EC13.14	1	እወ	Yes
EC13.14	2	ኣይፋሉን	No
EC14.1	1	እወ	Yes
EC14.1	2	ኣይፋሉን	No
EC14.2	1	እወ	Yes
EC14.2	2	ኣይፋሉን	No
EC14.3	1	እወ	Yes
EC14.3	2	ኣይፋሉን	No
EC14.4	1	እወ	Yes
EC14.4	2	ኣይፋሉን	No
EC14.5	1	እወ	Yes
EC14.5	2	ኣይፋሉን	No
EC14.6	1	እወ	Yes
EC14.6	2	ኣይፋሉን	No
EC14.7	1	እወ	Yes
EC14.7	2	ኣይፋሉን	No
EC15	1	ኤሌክትሪክ	Electricity
EC15	2	ኼሮሲን/LPG	Kerosene/LPG
EC15	3	ፈሓም	Charcoal
EC15	4	ነዳዲ ዕንፀይቲ	Firewood
EC15	5	ሓሰር/ጭራሮ/ሳዕረማዕሪ	Straw/shrubs
EC15	6	ናይ እንስሳት ዒባ	Animal dung
EC15	7	ኻልእ/ግለፅ	Other/specify
EC16	1	ኣብ ፅቡቕ ቕርፂ/ኹነታት	In good shape
EC16	2	ዥተወሰነ ምትዕርራይ የድልዮ	Requires some repair
EC16	3	ኣብ ሕማቕ ቕርፂ/ኹነታት	In bad shape
EC17	1	ናይ ተፈጥሮ/መሬት/ሑፃ/ጭቃ	Natural floor /earth/sand/mud
EC17	2	ዕንፀይቲ ወይ ድማ ዓርቃይ/ቀርክሃ	Wood or bamboo floor
EC17	3	Finished floor/ብስሚንቶ ዝተሰርሐ	Finished floor/cemented
EC17	4	ኻልእ እንተሎ ይገለፅ	other
EC18	1	ሳዕሪ/ቖፅሊ	Thatched/Leaf
EC18	2	ብፕላስቲክ	Plastic sheet
EC18	3	ቆርቆሮ	Corrugated iron
EC18	4	ኻልእ እንተሎ ይገለፅ	If other specify
EC19	1	ዓርቃይ/ቀርክሃ/ዕንፀይቲ	Bamboo/Wood
EC19	2	ብእምኒ ተነዲቑ ብጭቃ ዝተለመፀ	Stone with mud
EC19	3	ብዕንጨትን ጭቃን ዝተሰርሐ	Trunks with mud
EC19	4	ብጡብ/ብስሚንቶ ዝተለሰነ	Bricks/Cement
EC19	5	ኻልእ እንተሎ ይገለፅ	Other
EC20	1	እወ	Yes
EC20	2	ኣይፋሉን	No
EC22	1	ንኡሽተይ ነዃል	Small opening
EC22	2	ክኽፈትን ክዕፀውን ዝኽእል	That opens and closes
EC22	3	ዘይኽፈት	Not openable
EC23	1	እወ	Yes
EC23	2	ኣይፋሉን	No
EC25	1	እወ	Yes
EC25	2	ኣይፋሉን	No
EC25	3	ኣይፈለጥኹን/እርግፅኛ ኣይኾንኹን	I don’t Know

## Sheet: settings
form_title	form_id	default_language	instance_name
economic_information	economic_information	English	concat(${locationId},'_ec_',${visitId},'_',${fieldWorkerId})
