# Supplementary material for: Social determinants of adult mortality from non-communicable diseases in northern Ethiopia, 2009-2015: Evidence from health and demographic surveillance site
Source: PLoS One. 2017 Dec 13;12(12):e0188968. doi: 10.1371/journal.pone.0188968 (PMC5728486; doi:10.1371/journal.pone.0188968)
Supplement: S1 Data Collection tools — (ZIP) [file pone.0188968.s003.zip › S2 data collection tools/educ_occupation.xlsx]

## Sheet: survey
type	name	label::Tigregna	label::English	hint::Tigregna	hint::English	constraint	constraint_message	required	appearance	calculation	relevant	read_only	image	audio	media::image	choice_filter	default
start	start							TRUE				TRUE
end	end							TRUE				TRUE
deviceid	deviceid							TRUE				TRUE
begin group	openhds		OpenHDS preloaded info					TRUE	field-list
text	visitId	ክትትል መለለይ ቁፅሪ	Visit Id					TRUE				TRUE
text	fieldWorkerId	መለለይ ቁፅሪ መረዳእታ ኣካቢ	Field Worker Id					TRUE				TRUE
text	individualId	መለለይ ቁፅሪ ዉልቀ ሰብ	Individual Id					TRUE				TRUE
text	firstName	ሽም	First Name									TRUE
text	lastName	ሽም አቦ	Last Name									TRUE
end group	openhds
select_one ED01	ED01	ምንባብን ምፅሓፍን ትክእል ዶ?	Able to read & write a simple text					TRUE
select_one ED02	ED02	ስሩዕ ትምህርቲ ተማሂርካ ዶ?	Ever had any formal education					TRUE			../ED01 = 1
select_one ED09	ED09	ደረጃ ትምህርቲ	Grade compeleted					TRUE			${ED02}=1
integer	ED10	ዝወዳእኻሉ ደረጃ ትምህርቲ ክንደይ እዩ ?	What is the highest grade completed?					TRUE			${ED09}=2
select_one ED11	ED11	ደረጃ ትምህርቲ	Grade compeleted					TRUE			${ED09}=1
integer	H2	ዝወዳእኻሉ ደረጃ ትምህርቲ ክንደይ እዩ ?	What is the highest grade completed?					TRUE			${ED11}=2
select_one ED04	ED04	ኣብዚ ሕዚ እዋን ትማሃር ኣለካ ዶ?	Is __ currently attending school					TRUE			../ED09 = 2
select_one ED05	ED05	ድሕሪ ናይዚ ዘመን ትምህርቲ ትምህርትኻ ትቕፅል ዲኻ?	During the current school year, did __ attend school at any time?					TRUE			../ED04 = 1
integer	ED06	ኣብዚ ሕዚ ዓመት ክንደይ ክፍሊ ኢካ?	During the current year, what grade __ (is/was) attending?					TRUE			../ED04 = 1
integer	ED07	ኣብ ዝሓለፈ ዓመት ክንደይ ክፍሊ ነይርካ	During the previous school year, did __ attend at any time?					TRUE			../ED04 = 1
integer	ED08	ኣብዚ ሕዚ ናይ ትምህርቲ ዓመት ኽንደይ ክፍሊ ትመሃር?	During that school year, what grade did ___ attend?					TRUE			../ED04 = 1
select_one Occup	Occup	እንታይ ትሰርሕ?	What is your occupation?					TRUE
text	OccupOther	ካልእ	Other					TRUE			../Occup = 14
select_one SE01	SE01	ኣብ ዝሓለፈ 5 ዓመት ናይ ገዛኹም ኣታዊ ብምውሳኩ ረኺዕኹም ዶ?	Are you satisfied with the change in your household income over the last 5 years?					TRUE
select_one SE02	SE02	ናይ ዝሓለፈ ዓመት ናይ ገዛኹም ኢኮኖሚን ናይ ናብራ ኹነታትን ብምንፅፃር ናይ ሎሚ ዓመት ብኸመይ ረኺብኻዮ?	Considering your household’s total economic and living status last year, how is the change this year?					TRUE
select_one SE03	SE03	ኣታዊካ ምስ ጎረቤትካ እንትንነፃፀር ኣበይ ይምደብ	As compared to your neighbours, where do you put your household in economic status?					TRUE
integer	processedByMirth	processed	processed									TRUE

## Sheet: choices
list_name	name	label::Tigregna	label::English
ED01	1	እወ	Yes
ED01	2	ኣይፋሉን	No
ED02	1	እወ	Yes
ED02	2	ኣይፋሉን	No
ED04	1	እወ	Yes
ED04	2	ኣይፋሉን	No
ED05	1	እወ	Yes
ED05	2	ኣይፋሉን	No
Occup	1	ሓረስታይ	Farmer
Occup	2	ተቆጺሩ ዝሰርሕ ሓረስታይ	Employed Farmer
Occup	3	ነጋዳይ	Merchant
Occup	4	ናይ ግሊ ተቆፃሪ	Private employee
Occup	5	ቸርቻራይ	Pitty trader
Occup	6	ባዓል ሓዳር	House wife
Occup	7	ተምሃራይ	student
Occup	8	ስራሕ ዘይብሉ	Unemployed
Occup	9	ጡረተኛ	Retired
Occup	10	መንግስቲ ሰራሕተኛ	Government Employee
Occup	11	ተቆፃሪ ግብረ ሰናይ	NGO Employee
Occup	12	.መዓልታዊ ሰራሕተኛ	daily laboror
Occup	13	ንስራሕ ዘይበፀሐ	Under the work age
Occup	14	ካልእ	Other
SE01	1	ብጣዕሚ ኣይዓገብኩን	Very Low
SE01	2	ኣይዓገብኩን	Low
SE01	3	ኣይፈላለን	Just Equal
SE01	4	ብጣዕሚ ዕጉብ እየ	High
SE02	1	ብጣዕሚ ቱሑት	Very Low
SE02	2	ቱሑት	Low
SE02	3	በቃ ማዕረ	Just Equal
SE02	4	ልዑል	High
SE03	1	ብጣዕሚ ቱሑት	Very Low
SE03	2	ቱሑት	Low
SE03	3	በቃ ማዕረ	Just Equal
SE03	4	ልዑል	High
ED09	1	ልዕሊ 10ይ ክፍሊ	Above grade 10
ED09	2	ትሕቲ 10ይ ክፍሊ	Below grade 10
ED11	1	ናይ ምስክር ወረቐት	Certificate
ED11	2	ዲፕሎማ	Diploma
ED11	3	ዲግሪ	Degee
ED11	4	ማስተርስ	Masters
ED11	5	ፒኤችዲ	PHD
ED11	6	ካብ ፒኤችዲ ንላዕሊ	above PHD

## Sheet: settings
form_title	form_id	default_language	instance_name
educ_occupation	educ_occupation	English	concat(${individualId},'_EO_',${fieldWorkerId})
