# Supplementary material for: Social determinants of adult mortality from non-communicable diseases in northern Ethiopia, 2009-2015: Evidence from health and demographic surveillance site
Source: PLoS One. 2017 Dec 13;12(12):e0188968. doi: 10.1371/journal.pone.0188968 (PMC5728486; doi:10.1371/journal.pone.0188968)
Supplement: S1 Data Collection tools — (ZIP) [file pone.0188968.s003.zip › S2 data collection tools/house_condition.xlsx]

## Sheet: survey
type	name	label::Tigrigna	label::English	hint::Tigrigna	hint::English	constraint	constraint_message	required	appearance	calculation	relevant	read_only	image	audio	media::image	choice_filter	default
start	start							TRUE				TRUE
end	end							TRUE				TRUE
deviceid	deviceid							TRUE				TRUE
begin group	openhds		OpenHDS preloaded info					TRUE	field-list
text	visitId	ክትትል መለለይ ቑፅሪ	Visit Id					TRUE				TRUE
text	fieldWorkerId	መለለይ ቑፅሪ መረዳእታ አካቢ	Field Worker Id					TRUE				TRUE
text	locationId	መለለይ ቑፅሪ ገዛ	location id					TRUE				TRUE
end group	openhds
select_one HH06	HH06	ገዛኹም ኣብ ትሕዝታኡ ለውጢ ተገርሉ ዶ ይፈልጥ?	Is there a change in status of the house?					TRUE
select_one HH07	HH07	ናይቱ ገዛ በዓልናይ	Ownership of the House					TRUE
text	HH07Other	ካሊእ (ይጠቐስ)	Other/Specify					TRUE			selected(${HH07}, '4')
select_one HH08	HH08	ገዛኹም እንዳክሽን ኣለዎ ዶ?	Does the house have kitchen?					TRUE
integer	HH09	በዝሒ ገዛኹም /እንዳክሽነ ከይሐወሰ	Number of rooms (excluding kitchen)			.<15		TRUE
select_one HH10	HH10	ኣብ ገዛ ውሽጢ ሓቢሮም ዝነብሩ እንሰሳት ኣለው ዶ ? /ከልቢ ን ድሙን ከይሐወሰ	Do domestic animals share the same room with human					TRUE
select_one HH11	HH11	ናይ ዋና ገዛኹም ስፍሐት	Main house dimention					TRUE
decimal	HH11.1	ናይ ዋና ገዛኹም ስፍሐት ብሜትሮ ንውሓት	Main house dimention in meter: in Length					TRUE			selected(${HH11}, '1')
decimal	HH11.2	ናይ ዋና ገዛኹም ስፍሐት ብሜትሮ ጎኑ	Main house dimention in meter: in Width					TRUE			selected(${HH11}, '1')
decimal	HH11.3	ናይ ዋና ገዛኹም ስፍሐት ብሜትሮ ቁመት	Main house dimention in meter: in Height					TRUE			selected(${HH11}, '1')
decimal	HH11.4	ናይ ዋና ገዛኹም ክቢ እንተኮይኑ ስፍሐት ብሜትሮ ረድያሱ	Main house dimention in meter: in Radius					TRUE			selected(${HH11}, '2')
decimal	HH11.5	ናይ ዋና ገዛኹም ክቢ እንተኮይኑ ስፍሐት ብሜትሮ ናይ ግድግዳ ንውሓት	Main house dimention in meter: in wall Hieght					TRUE			selected(${HH11}, '2')
decimal	HH11.6	ናይ ዋና ገዛኹም ክቢ እንተኮይኑ ስፍሐት ብሜትሮ ዋልታ/ ዓምዲ ቁመት	Main house dimention in meter: in axis					TRUE			selected(${HH11}, '2')
select_one HH12	HH12	ናይ ደረቕ ጎሓፍ መወገዲ ቦታ	Refuse disposal method:					TRUE
text	HH12Other	ካሊእ (ይጠቐስ)	Other/Specify					TRUE			selected(${HH12}, '7')
integer	HH13	ናብ ቐረባኹም ዝርከብ ጥዕና ጣብያ/ሆስፒታል ብእግሪ ንምጎዓዝ ዝወስደልኩም ደቒቓ ብግምት ክንደይ እዩ?	Estimated walking timein minutes from the nearest health center/hospital			.<999		TRUE
decimal	HH14	ንገዛኹም ዝቐርብ ጥዕና ጣብያ/ሆስፒታል በኪ.ሜትር ብግምት ክንደይ ይኸውን	Estimated walking distance in km from the nearet health center/hospital			.<999		TRUE
integer	processedByMirth	processed	processed									TRUE

## Sheet: choices
list_name	name	label::Tigrigna	label::English
HH06	1	የለን	No
HH06	2	እወ ተመሐይሹ	Yes, modified
HH06	3	እወ ፈሪሱ እንድገና ተሃፁ	Yes, demolished and rebuilt
HH06	4	እወ ፈሪሱ	Yes, demolished
HH07	1	ናይ ውልቀ	Own
HH07	2	ናይ ቐበሌ/ካብ መንግስቲ ዝተኻረየ	Rented from Kebele/government
HH07	3	ካብ ውልቀ ሰብ ዝተኻረየ	Rented from individual/private rent
HH07	4	ካሊእ	Other/Specify
HH08	1	እወ	Yes
HH08	2	አይፋሉን	No
HH10	1	እወ	Yes
HH10	2	አይፋሉን	No
HH11	1	በዓል 4 ኩርናዕ ገዛ	A Rectangle shape house
HH11	2	ክቢ ገዛ	A Circle Shape house
HH12	1	ናብ ጉድጓድ ምድብራይ	Pit
HH12	2	ኣብ ሜዳ ምድፍእ	Open field
HH12	3	ምቅፃል	Burn
HH12	4	ኮምፓስት/ብስባስ ብምግባር	Compost
HH12	5	ብመዛጋጃቤት ይስብሰብ	Manucipal
HH12	6	ኣብ ሕርሻ ቦታ ምብታን	Farm
HH12	7	ካሊእ	Other, specify

## Sheet: settings
form_title	form_id	default_language	instance_name
house_condition	house_condition	English	concat(${locationId},'_ec_',${visitId},'_',${fieldWorkerId})
