# Supplementary material for: Social determinants of adult mortality from non-communicable diseases in northern Ethiopia, 2009-2015: Evidence from health and demographic surveillance site
Source: PLoS One. 2017 Dec 13;12(12):e0188968. doi: 10.1371/journal.pone.0188968 (PMC5728486; doi:10.1371/journal.pone.0188968)
Supplement: S1 Data Collection tools — (ZIP) [file pone.0188968.s003.zip › S2 data collection tools/in_migration.xlsx]

## Sheet: survey
type	name	label::Tigregna	label::English	hint::Tigregna	hint::English	constraint	constraint_message	required	appearance	calculation	relevant	read_only	image	audio	media::image	choice_filter	default
start	start
end	end
deviceid	deviceid
date	earliestDate	ናይ ሲስተም ፈላማይ መዓልቲ	Earliest migration date									TRUE
begin group	openhds		OpenHDS preloaded info						field-list
text	visitId	ክትትል መለለዪ ቁፅሪ	Visit Id					TRUE				TRUE
text	fieldWorkerId	መለለዪ ቁፅሪ መረዳእታ ኣካባይ	Field Worker Id					TRUE				TRUE
text	migrationType	ናይ ምዝዉዋር ዓይነት	migrationType					TRUE				TRUE
text	locationId	ኮድ ጣብያ	Location Id					TRUE				TRUE
end group	openhds
begin group	individualInfo	ናይ ውልቀ ሰብ ሓበሬታ	Individual information
text	individualId	መለለዪ ቁፅሪ ውልቀ ሰብ	Individual Id					TRUE				TRUE
text	motherId	መለለዪ ቁፅሪ አዶ	Mother Id					TRUE			${migrationType} = 'EXTERNAL_INMIGRATION'	TRUE
text	fatherId	መለለዪ ቁፅሪ አቦ	Father Id					TRUE			${migrationType} = 'EXTERNAL_INMIGRATION'	TRUE
text	firstName	ሽም	First Name					TRUE			${migrationType} = 'EXTERNAL_INMIGRATION'
text	middleName	ሽም አቦ	Middle Name								${migrationType} = 'EXTERNAL_INMIGRATION'
text	lastName	ሽም አቦ ሓጎ	Last Name					TRUE			${migrationType} = 'EXTERNAL_INMIGRATION'
select_one gender	gender	ፆታ	gender					TRUE			${migrationType} = 'EXTERNAL_INMIGRATION'
date	dateOfBirth	ዝተወለደሉ ዕለት?<ዕዕ/ወወ/ዓዓዓዓ>	Date of Birth			. < today()		TRUE	ethiopian		${migrationType} = 'EXTERNAL_INMIGRATION'
select_one partialDate	partialDate	ዘይተማልአ ማዓልቲ	Partial Date					TRUE			${migrationType} = 'EXTERNAL_INMIGRATION'
select_one Ethnicity	Ethnicity	ብሔር	Ethnicity					TRUE			${migrationType} = 'EXTERNAL_INMIGRATION'
text	EthnicityOther	ካልእ	Other					TRUE			../Ethnicity=8 and ${migrationType} = 'EXTERNAL_INMIGRATION'
select_one religion	religion	ሃይማኖት	Religion					TRUE			${migrationType} = 'EXTERNAL_INMIGRATION'
text	religionOther	ካልእ	Other					TRUE			../religion=5 and ${migrationType} = 'EXTERNAL_INMIGRATION'
select_one Literacy	Literacy	ኩነታት ትምህርቲ	Literacy					TRUE			${migrationType} = 'EXTERNAL_INMIGRATION'
select_one Grade	Grade	ደረጃ ትምህርቲ	Grade compeleted					TRUE			${Literacy} =3
integer	Gradecomp	ደረጃ ትምህርቲ/ዝወድኦ ክፍሊ	Grade compeleted			.<11	Please enter a grade less or equal to 10	TRUE			${Literacy} = 2 or ${Grade} =2
select_one educlevel	educlevel	ደረጃ ትምህርቲ	Grade compeleted					TRUE			${Grade} =1
select_one Marital_status	Maritalstatus	ኩነታት ሓዳር	Marital status					TRUE			${migrationType} = 'EXTERNAL_INMIGRATION'
select_one Occupationstatus	Occupationstatus	ኩነታት ስራሕ	Primary Occupation					TRUE			${migrationType} = 'EXTERNAL_INMIGRATION'
text	Occupationstatusother	ካሊእ	Other					TRUE			../ Occupationstatus=10 or ${migrationType} = 'EXTERNAL_INMIGRATION'
end group
date	dateOfMigration	ዝኣተወሉ ዕለት ዕዕ/ወወ/ዓዓዓዓ:	Date of In Migration			. <= today() and . > ${earliestDate}	Date of migration can not be in the future	TRUE	ethiopian
note	warning		The migration date can not be prior or equal to the Birth date. Please go back and correct it.					TRUE			${dateOfBirth}>=${dateOfMigration} and (${migrationType} = 'EXTERNAL_INMIGRATION')	TRUE
text	origin	ኣብቲ ፅንዓት ዝነበረ ናይ መጀመርያ ገዛ መለለይ ቑፅሪ	origin					TRUE			${migrationType} = 'INTERNAL_INMIGRATION'
select_one reason	reason	ዝኣተወሉ ምኽንያት	reason					TRUE
select_one maritalChange	maritalChange	ለውጢ ሓዳር	Change in marital status					TRUE			../reason = 'MARITAL_CHANGE'
text	reasonOther	ካልእ ምክንያት	reason (other)					TRUE			../reason = 9
select_one comingfrom	movedfrom	ኣበየናይ ቦታ ኢኻ/ኺ ትነብር/ሪ ኔርኻ/ኺ?	Place member Moved FROM:					TRUE			${migrationType} = 'EXTERNAL_INMIGRATION'
select_one shortlong	shortorlongstay	ንኽንደይ እዋን ንምቅማጥ ሓሲብኻ/ኺ?	Is he/she planning to stay long term or short term?					TRUE
integer	processedByMirth	processed	processed									TRUE

## Sheet: choices
list_name	name	label::Tigregna	label::English
gender	1	ተባዕታይ	Male
gender	2	አነስታይ	Female
partialDate	1	ትኽክል ዕለት	Exact
partialDate	2	ናይ ግምት ዕለት	Approximate
reason	1	ሓዳር	MARITAL CHANGE
reason	2	ብዝውውር	Came with relative(s)
reason	3	ስራሕ ንምድላይ	WORK
reason	4	ንትምህርቲ	EDUCATION/SCHOOL
reason	5L	ብምኽንያት ሕማም	Health Reasons
reason	6	ናብ ሓዱሽ ገዛ ምእታው	Moved to new house
reason	7	ሰፈራ	Moved to new house
reason	8	ንግዲ	Trade
reason	9	ካሊእ	OTHER
maritalChange	1	ሓዳር ንምምስራት	Marriage
maritalChange	2	ሓዳር ምብታን	Divorce
maritalChange	3	ምፍልላይ	Separation
maritalChange	4	ዝሞተቶ/ታ	Widowed
comingfrom	1	ኣብ ፅንዓቱ ከባቢ	Sub district/study area
comingfrom	2	ኣብ ፅንዓቱ ከባቢ ኮይኑ ግን ካብ ፅንዓቱ ወፃኢ	Around the study area but outside from the study area
comingfrom	3	ካብ ኢትዮጵያ ወፃኢ	Outside Ethiopia
shortlong	1	ንነዊሕ እዋን(ካብ ሓደ ዓመት ንላዕሊ)	Long (more than 1 year)
shortlong	2	ንሓፂር እዋን(ኣብ ዉሽጢ ሓደ ዓመት)	Short (up to a year)
shortlong	3	ዘይፍለጥ	Unknown
Ethnicity	1	ትግራይ	Tigray
Ethnicity	2	አማራ	Amhara
Ethnicity	3	ኦሮሞ	Oromo
Ethnicity	4	ጉራጌ	Gurage
Ethnicity	5	ኢሮብ	Eurob
Ethnicity	6	ኩናማ	Kunama
Ethnicity	7	ዓፋር	Afar
Ethnicity	8	ካልእ	Other
religion	1	ኦርቶዶክስ	Christian Orthodox
religion	2	ሙስሊም	Muslim
religion	3	ፕሮቴሰታንት	Protestant
religion	4	ካቶሊክ	Christian Catholic
religion	5	ካሊእ	Other
Literacy	1	ዘይተምሃረ	Ilitrate
Literacy	2	ምፅሓፍን ምንባብን ዝኽእል	Can read and write
Literacy	3	ስሩዕ ትምህርቲ ዝተኸታተለ	Literate
Grade	1	ልዕሊ 10ይ ክፍሊ	Above grade 10
Grade	2	ትሕቲ 10ይ ክፍሊ	Below grade 10
educlevel	1	ናይ ምስክር ወረቐት	Certificate
educlevel	2	ዲፕሎማ	Diploma
educlevel	3	ዲግሪ	Degee
educlevel	4	ማስተርስ	Masters
educlevel	5	ፒኤችዲ	PHD
educlevel	6	ካብ ፒኤችዲ ንላዕሊ	above PHD
Marital_status	1	ዝተመርዐወ	Married
Marital_status	2	ዘይተመርዐወ	Single(Never Married)
Marital_status	3	ዝፈትሐ	Divorced
Marital_status	4	ዝሞተቶ/ታ	Widow/widower
Marital_status	5	ዝተፈላለዩ	Separated
Marital_status	6	ንሓዳር ዘይበቀዐ	under age
Occupationstatus	1	ሓረስታይ	Farmer
Occupationstatus	2	ተምሃራይ	Student
Occupationstatus	3	ናይ ገዛ ወሓለ	House wife
Occupationstatus	4	ነጋዳይ	Marchent
Occupationstatus	5	ቁፃር መንግስቲ	Government employee
Occupationstatus	6	ቁፃር ዘይመንግስታዊ ትካል	Privet empolyee
Occupationstatus	7	መዓልታዊ ሰራሕተኛ	daily labourer
Occupationstatus	8	ስራሕ ዘይብሉ	Unemployed
Occupationstatus	9	ጡረታ ዝወፀ	Retired
Occupationstatus	10	ካሊእ	Other

## Sheet: settings
form_title	form_id	default_language	instance_name
In migration registration	in_migration	English	concat(${individualId},'_',${migrationType},'_',${visitId},'_',${fieldWorkerId})
