# Supplementary material for: Social determinants of adult mortality from non-communicable diseases in northern Ethiopia, 2009-2015: Evidence from health and demographic surveillance site
Source: PLoS One. 2017 Dec 13;12(12):e0188968. doi: 10.1371/journal.pone.0188968 (PMC5728486; doi:10.1371/journal.pone.0188968)
Supplement: S1 Data Collection tools — (ZIP) [file pone.0188968.s003.zip › S2 data collection tools/location_registration.xlsx]

## Sheet: survey
type	name	label::Tigregna	label::English	hint::Tigregna	hint::English	constraint	constraint_message	required	appearance	calculation	relevant	read_only	image	audio	media::image	choice_filter
start	start
end	end
deviceid	deviceId
begin group	openhds		OpenHDS preloaded info						field-list
text	fieldWorkerId	መለለዪ ቁፅሪ መረዳእታ ኣካባይ	Field Worker Id					TRUE				TRUE
text	hierarchyId	መለለዪ ቁፅሪ ቁሸት	Village					TRUE				TRUE
text	locationId	ኮድ ጣብያ	Location Id					TRUE				TRUE
end group	openhds
text	locationName	ሽም ጣቢያ	Location Name					TRUE		${locationId}
select_one locationType	locationType	ዓይነት ጣቢያ	Location Type					TRUE
geopoint	geopoint	Geopoint	Geopoint					TRUE
integer	processedByMirth	processed	processed									TRUE

## Sheet: choices
list_name	name	label::Tigregna	label::English
locationType	RUR	ገጠር(ሃገረሰብ)	Rural
locationType	URB	ከተማ	URBAN
locationType	SUR	ሓውሲ ከተማ	SEMI URBAN

## Sheet: settings
form_title	form_id	default_language	instance_name
Location registration	location_registration	English	concat(${locationId},'_LOCATION_',${hierarchyId},'_',${fieldWorkerId})
