# Supplementary material for: Social determinants of adult mortality from non-communicable diseases in northern Ethiopia, 2009-2015: Evidence from health and demographic surveillance site
Source: PLoS One. 2017 Dec 13;12(12):e0188968. doi: 10.1371/journal.pone.0188968 (PMC5728486; doi:10.1371/journal.pone.0188968)
Supplement: S1 Data Collection tools — (ZIP) [file pone.0188968.s003.zip › S2 data collection tools/membership.xlsx]

## Sheet: survey
type	name	label::Tigregna	label::English	hint::Tigregna	hint::English	constraint	constraint_message	required	appearance	calculation	relevant	read_only	image	audio	media::image	choice_filter
start	start
end	end											TRUE
deviceid	deviceid											TRUE
begin group	openhds		OpenHDS preloaded info						field-list
text	fieldWorkerId	መለለዪ ቁፅሪ መረዳእታ ኣካባይ	Field Worker Id					TRUE				TRUE
text	householdId	መለለዪ ቁፅሪ መራሒ ስድራ	Social Group Id					TRUE				TRUE
text	individualId	መለለዪ ቁፅሪ ውልቀ ሰብ	individualId					TRUE				TRUE
end group	openhds
select_one relationshipToGroupHead	relationshipToGroupHead	ምስ መራሒ ስድራ ዘለዎ ርክብ	Relationship to Group Head					TRUE
date	startDate	እዚ ርክብ ዝተጀመረሉ እዋን	Start date of membership			. <= today()		TRUE
integer	processedByMirth	processed	processed									TRUE

## Sheet: choices
list_name	name	label::Tigregna	label::English
relationshipToGroupHead	1	መራሒ	Head
relationshipToGroupHead	2	በዓል/ቲ ገዛ	Spouse
relationshipToGroupHead	3	ቆልዓ/ውላድ	Son/Daughter
relationshipToGroupHead	4	ሓው/ሓፍቲ	Brother/Sister
relationshipToGroupHead	5	ወላዲ	Parent
relationshipToGroupHead	6	ኣቦ ሓጎ/እኖ ሓጎ	Grandchild
relationshipToGroupHead	7	ካሊእ ዘመድ	Other Relative
relationshipToGroupHead	8	ዝምድና ዘይብሉ	Not Related
relationshipToGroupHead	9	ካሊእ	Don't Know

## Sheet: settings
form_title	form_id	default_language	instance_name
Membership registration	membership	English	concat(${individualId},'_MEMB_',${fieldWorkerId})
