# Supplementary material for: Social determinants of adult mortality from non-communicable diseases in northern Ethiopia, 2009-2015: Evidence from health and demographic surveillance site
Source: PLoS One. 2017 Dec 13;12(12):e0188968. doi: 10.1371/journal.pone.0188968 (PMC5728486; doi:10.1371/journal.pone.0188968)
Supplement: S1 Data Collection tools — (ZIP) [file pone.0188968.s003.zip › S2 data collection tools/out_migration_registration.xlsx]

## Sheet: survey
type	name	label::Tigregna	label::English	hint::Tigregna	hint::English	constraint	constraint_message	required	appearance	calculation	relevant	read_only	image	audio	media::image	choice_filter	default
start	start
end	end
deviceid	deviceid
date	earliestDate	ናይ ሲስተም ፈላማይ መዓልቲ	Earliest migration date									TRUE
begin group	openhds		OpenHDS preloaded info						field-list
text	fieldWorkerId	መለለዪ ቁፅሪ መረዳእታ ኣካባይ	Field Worker Id					TRUE				TRUE
text	visitId	ክትትል መለለዪ ቁፅሪ	Visit Id					TRUE				TRUE
text	individualId	መለለዪ ቁፅሪ ውልቀ ሰብ	Individual Id					TRUE				TRUE
text	firstName	ሽም	First name					TRUE				TRUE
text	lastName	ሽም አቦ	Last name					TRUE				TRUE
end group	openhds
date	dateOfMigration	ካብ ጣብያ ዝወፀሉ/ትሉ ዕለት ዕዕ/ወወ/ዓዓዓዓ:	Date of Migration			(.<=today() and . >${earliestDate})	Date of migration can not be in the future or before the start of the study	TRUE	ethiopian
select_one typeOfMovment	withinHDSS	ዓይነት ናብ ደገ ምውፃእ፡	Place Moved To Within HDSS?					TRUE
select_one zone	vilagezone	ዝኸደሉ ቦታ	Where?								../withinHDSS='2'
text	nameOfDestination	ሽም ዝኸደሉ ቦታ	Name of Destination
select_one reasonForOutMigration	reasonForOutMigration	ዝወፀሉ ምኽንያት	Reason for Out Migration					TRUE
select_one maritalChange	maritalChange	ለውጢ ሓዳር	Change in marital status					TRUE			../reasonForOutMigration = 'MARITAL_CHANGE'
text	reasonForOutMigrationOther	ካልእ እንተሎ ይጠቀስ	Reason for Out Migration (Other)					TRUE			../reasonForOutMigration = 'OTHER'
select_one shortlong	shortlongterm	ቅድሚ ምውፅኡ ንነዊሕ እዋን ድዩ ፀኒሑ ወይስ ንሓፂር እዋን?	Has the person in question stayed here long term or short term?					TRUE
integer	processedByMirth	processed	processed									TRUE

## Sheet: choices
list_name	name	label::Tigregna	label::English
reasonForOutMigration	1	ሓዳር	MARITAL CHANGE
reasonForOutMigration	2	ብዝውውር	Came with relative(s)
reasonForOutMigration	3	ስራሕ ንምድላይ	WORK
reasonForOutMigration	4	ንትምህርቲ	EDUCATION/SCHOOL
reasonForOutMigration	5	ብምኽንያት ሕማም	Health Reasons
reasonForOutMigration	6	ናብ ሓዱሽ ገዛ ምእታው	Moved to new house
reasonForOutMigration	7	ሰፈራ	Moved to new house
reasonForOutMigration	8	ንግዲ	Trade
reasonForOutMigration	9	ካሊእ	OTHER
maritalChange	1	ሓዳር ንምምስራት	Marriage
maritalChange	2	ሓዳር ምብታን	Divorce
maritalChange	3	ምፍልላይ	Separation
maritalChange	4	ዝመተቶ/ታ	Widowed
shortlong	1	ንነዊሕ እዋን (ካብ ሓደ ዓመት ንላዕሊ)	Long (more than 1 year)
shortlong	2	ንሓፂር እዋን (ኣብ ዉሽጢ ሓደ ዓመት)	Short (up to a year)
shortlong	3	ዘይፍለጥ	Unknown
typeOfMovment	1	ኣብ ውሽጢ KA-HDSS	with in KA-HDSS
typeOfMovment	2	ካብ KA-HDSS ወፃኢ	outside KA-HDSS
zone	1	ክልል 1	Region 1
zone	2	ክልል 2	Region 2
zone	3	ክልል 3	Region 3
zone	4	ክልል 4	Region 4
zone	5	ክልል 5	Region 5
zone	6	ክልል 6	Region 6
zone	7	ክልል 7	Region 7
zone	8	ክልል 8	Region 8
zone	9	ክልል 9	Region 9
zone	10	ካብ ኢ/ያ ወፃኢ	outside Ethiopia

## Sheet: settings
form_title	form_id	default_language	instance_name
Out migration registration	out_migration_registration	English	concat(${individualId},'_OMG_',${fieldWorkerId})
