# Supplementary material for: Social determinants of adult mortality from non-communicable diseases in northern Ethiopia, 2009-2015: Evidence from health and demographic surveillance site
Source: PLoS One. 2017 Dec 13;12(12):e0188968. doi: 10.1371/journal.pone.0188968 (PMC5728486; doi:10.1371/journal.pone.0188968)
Supplement: S1 Data Collection tools — (ZIP) [file pone.0188968.s003.zip › S2 data collection tools/social_group_registration.xlsx]

## Sheet: survey
type	name	label::Tigregna	label::English	hint::Tigregna	hint::English	constraint	constraint_message	required	appearance	calculation	relevant	read_only	image	audio	media::image	choice_filter
start	start
end	end
deviceid	deviceId
begin group	openhds		OpenHDS preloaded info						field-list
text	fieldWorkerId	መለለዪ ቁፅሪ መረዳእታ ኣካባይ	Field Worker Id					TRUE				TRUE
text	householdId	መለለዪ ቁፅሪ መራሒ ስድራ	Household Id					TRUE				TRUE
text	individualId	መለለዪ ቁፅሪ ውልቀ ሰብ	Social Group Head					TRUE				TRUE
end group
text	groupName	ሽም ሶሻል ጉሩፕ	Social Group Name					TRUE
select_one socialGroupType	socialGroupType	አይነት ሶሻል ጉሩፕ	Social Group Type					TRUE
integer	processedByMirth	processed	processed									TRUE

## Sheet: choices
list_name	name	label::Tigregna	label::English
socialGroupType	COH	ኮሆርት	Cohort
socialGroupType	FAM	ስድራ	Family

## Sheet: settings
form_title	form_id	default_language	instance_name
Social Group Registration	social_group_registration	English	concat(${householdId},'_SG_',${fieldWorkerId})
