# Supplementary material for: Social determinants of adult mortality from non-communicable diseases in northern Ethiopia, 2009-2015: Evidence from health and demographic surveillance site
Source: PLoS One. 2017 Dec 13;12(12):e0188968. doi: 10.1371/journal.pone.0188968 (PMC5728486; doi:10.1371/journal.pone.0188968)
Supplement: S1 Data Collection tools — (ZIP) [file pone.0188968.s003.zip › S2 data collection tools/visit_registration.xlsx]

## Sheet: survey
type	name	label::Tigregna	label::English	hint::Tigregna	hint::English	constraint	constraint_message	required	appearance	calculation	relevant	read_only	image	audio	media::image	choice_filter
start	start
end	end
deviceid	deviceid
begin group	openhds	ኦፕንኤችዲኤስ	OpenHDS preloaded info					TRUE	field-list
text	visitId	ክትትል መለለዪ ቁፅሪ	Visit Id					TRUE				TRUE
text	fieldWorkerId	መለለዪ ቁፅሪ መረዳእታ ኣካባይ	Field Worker Id					TRUE				TRUE
text	locationId	ኮድ ጣብያ	Location Id					TRUE				TRUE
int	roundNumber	ቁፅሪ ዙር	Round number					TRUE				TRUE
end group	openhds
barcode	locationIdCheck	ባርኮድ	Scan the barcode of the Location ID for this visit
text	locationcalculated	ኣረጋግፅ	check							concat(substr(${locationIdCheck},0,3),'0000',substr(${locationIdCheck},3,5))		TRUE
acknowledge	checkRightId	ንምቅፃል እርግፀኛ ዲኻ?	The barcode doesn't match the Location ID are you sure you want to proceed?					TRUE			${locationId} !=${locationcalculated} and ${locationId} !=${locationIdCheck}
select_one reasonbarcode	whynotrightcode	እቲ ባር ኮድ ንምንታይ ዘይተመሳሰለ?	Why the barcode doesn't correspond?					TRUE			${locationId} !=${locationcalculated} and ${locationId} !=${locationIdCheck}
date	visitDate	ቃለ መሕተት ዝተገበረሉ ዕለት ዕዕ/ወወ/ዓዓዓዓ:	Visit Date									TRUE
text	intervieweeId	መለለዪ ቁፅሪ ቃለ መሕተት ዝተገበረሉ ሰብ	Interviewee ID					TRUE				TRUE
select_one correctInterviewee	correctInterviewee	ቃለ መሕተት ክግበሮ ዝግብኦ ሰብ ዲኻ ሓቲትኻ?	Is the person selected the one you are actually interviewing?					TRUE
select_one reasonnotin	reason	ምክንያት ቃለ መሕተት	Reason for being interviewed					TRUE			../correctInterviewee = '0'
text	intervieweeName	ሽም መሕተት ዝተገበረሉ ሰብ	Name of interviewee					TRUE			../correctInterviewee = '0' and not(selected(${reason}, '88'))
text	realVisit	Real Visit	Real Visit					TRUE		if(../correctInterviewee='1',0,if(../reason='88',1,0))		TRUE
select_one farmhouse	farmhouse	ቃለ መሕታት ዝተገበረ አበይ ነይሩ?	Where is the visit taking place?					TRUE
geopoint	coordinates	GPS:	Record the GPS coordinates:					TRUE			../farmhouse = '1' and (${locationId} !=${locationcalculated})
integer	processedByMirth	processed	processed									TRUE

## Sheet: choices
list_name	name	label::Tigregna	label::English
correctInterviewee	0	አይፋሉን	No
correctInterviewee	1	እወ	Yes
farmhouse	0	ኣብ ገዛ አይኮነን	Not at home
farmhouse	1	አብ ገዛ	House
reasonbarcode	0	ባርኮድ የለን	No Barcode in the house
reasonbarcode	1	ባርኮድ አይንበብን	Barcode not readable
reasonnotin	1	ሓዱሽ ገዛ	New House
reasonnotin	2	ውልቀ ሰብ ዝወፀሉ	Person Out Migrated
reasonnotin	3	ቃለ መሕተት ምስ ጎረቤት	Neighbor interviewed
reasonnotin	88	ቃል መሕተት ዝገበረ ሰብ የለን	Nobody to interview
reasonnotin	99	ካልእ	Other

## Sheet: settings
form_title	form_id	default_language	instance_name
Visit Registration	visit_registration	English	concat(${locationId},'_VISIT_',${visitId},'_',${fieldWorkerId})
